# Supplementary material for: Genome-Scale Mutational Analysis of Cathode-Oxidizing Thioclava electrotropha ElOx9T
Source: Front Microbiol. 2022 Jun 10;13:909824. doi: 10.3389/fmicb.2022.909824 (PMC9226611; doi:10.3389/fmicb.2022.909824)
Supplement: Supplementary file 2 [file Table_1.XLSX]

## Sheet: S1
Table S1. Sequences of primers used in the present study.
Primer Name	Sequence (5’ to 3’)	Expected Index Primer Sequence Read	HiSeq Lane 1 Samples	HiSeq Lane 2 Samples
mcsL_Fwd	ATGCCCCGCGTTGGAAGCTATG	N/A	N/A	N/A
mcsL_Rev	TCACTTCCGAAGCGCGTCGCGG	N/A	N/A	N/A
ARR_Tn_Fwd	TCTTTGTTAGACCGGGGACT	N/A	N/A	N/A
ARR_Tn_Rev	CGAGTTCTTCTGAGCGGGACTCTG	N/A	N/A	N/A
ARR_Read1_TnF	AATGATACGGCGACCACCGAGATCTACACTCTTTCCCTACACGACGCTCTTCCGATCTTCTTTGTTAGACCGGGGAC*T	N/A	N/A	N/A
NEBNext i701	CAAGCAGAAGACGGCATACGAGATCGAGTAATGTGACTGGAGTTCAGACGTGTGCTCTTCCGATC*T	ATTACTCG	Electrochemistry Rep 1	LBS + Ions Rep 1
NEBNext i702	CAAGCAGAAGACGGCATACGAGATTCTCCGGAGTGACTGGAGTTCAGACGTGTGCTCTTCCGATC*T	TCCGGAGA	Electrochemistry Rep 2	LBS + Ions Rep 2
NEBNext i703	CAAGCAGAAGACGGCATACGAGATAATGAGCGGTGACTGGAGTTCAGACGTGTGCTCTTCCGATC*T	CGCTCATT	Electrochemistry Rep 3	LBS + Ions Rep 3
NEBNext i704	CAAGCAGAAGACGGCATACGAGATGGAATCTCGTGACTGGAGTTCAGACGTGTGCTCTTCCGATC*T	GAGATTCC	Electrochemistry Rep 4
NEBNext i705	CAAGCAGAAGACGGCATACGAGATTTCTGAATGTGACTGGAGTTCAGACGTGTGCTCTTCCGATC*T	ATTCAGAA	SWB + Acetate Rep 1
NEBNext i706	CAAGCAGAAGACGGCATACGAGATACGAATTCGTGACTGGAGTTCAGACGTGTGCTCTTCCGATC*T	GAATTCGT	SWB + Acetate Rep 2
NEBNext i707	CAAGCAGAAGACGGCATACGAGATAGCTTCAGGTGACTGGAGTTCAGACGTGTGCTCTTCCGATC*T	CTGAAGCT	SWB + Acetate Rep 3
NEBNext i708	CAAGCAGAAGACGGCATACGAGATGCGCATTAGTGACTGGAGTTCAGACGTGTGCTCTTCCGATC*T	TAATGCGC	Open Circuit Rep 1
NEBNext i709	CAAGCAGAAGACGGCATACGAGATCATAGCCGGTGACTGGAGTTCAGACGTGTGCTCTTCCGATC*T	CGGCTATG	Open Circuit Rep 2
NEBNext i710	CAAGCAGAAGACGGCATACGAGATTTCGCGGAGTGACTGGAGTTCAGACGTGTGCTCTTCCGATC*T	TCCGCGAA	Open Circuit Rep 3	Pre-Electrochemistry Rep 3
NEBNext i711	CAAGCAGAAGACGGCATACGAGATGCGCGAGAGTGACTGGAGTTCAGACGTGTGCTCTTCCGATC*T	TCTCGCGC		Pre-Electrochemistry Rep 1
NEBNext i712	CAAGCAGAAGACGGCATACGAGATCTATCGCTGTGACTGGAGTTCAGACGTGTGCTCTTCCGATC*T	AGCGATAG		Pre-Electrochemistry Rep 2

## Sheet: S2
Table S2. Summary of KEGG Orthology (K.O.) numbers for annotated genes of major metabolic and energy production pathways in ElOx9T. Dashes indicate the absence of a particular gene.
Gene Annotation	K.O. No.
Glycolysis (Embden-Meyerhof Pathway)
glucokinase glk	K00845
glucose-6-phosphate isomerase pgi	K01810
6-phosphofructokinase 2 pfkB	K16370
fructose-bisphosphate aldolase, class I	K01623
gructose-bisphosphate aldolase, class II fbaA	K01624
triosephosphate isomerase tpiA	K01803
glyceraldehyde 3-phosphate dehydrogenase, gapA	K00134
phosphoglycerate kinase pgk	K00927
2,3-bisphosphoglycerate-independent phosphoglycerate mutase gpmI	K15633
enolase eno	K01689
pyruvate kinase pyk	K00873
Gluconeogenesis
phosphoenolpyruvate cargoxykinase (ATP) pckA	K01610
enolase, eno	K01689
2,3-bisphosphoglycerate-independent phosphoglycerate mutase gpmI	K15633
phosphoglycerate kinase pgk	K00927
glyceraldehyde 3-phosphate dehydrogenase, gapA	K00134
triosephosphate isomerase tpiA	K01803
fructose-bisphosphate aldolase, class I	K01623
fructose-bisphosphate aldolase, class II fbaA	K01624
fructose-1,6-bisphosphatase I fbp	K03841
fructose-1, 6-bisphosphatase II / sedoheptulose-1,7-bisphosphatase glpX-SEBP	K11531
Pyruvate oxidation
pyruvate dehydrogenase E1 component aceE	K00163
pyruvate dehydrogenase E1 component alpha subunit pdhA	K00161
pyruvate dehydrogenase E1 component beta subunit pdhB	K00162
pyruvate dehydrogenase E2 component (dihidrolipoamid acetyltransferase) aceF/pdhC	K00627
dihydrolipoamide dehydrogenase pdhD	K00382
dihydrolipoamide dehydrogenase-binding protein of pyruvate dehydrogenase complex pdhX	X
Citrate Cycle
citrate synthase gltA	K01647
aconitate hydratase 1 acnA	K01681
isocitrate dehydrogenase icd	K00031
2-oxoglutarate dehydrogenase E1 component sucA	K00164
2-oxoglutarate dehydrogenase E2 component (dihydrolipoamide succinyltransferase) sucB	K00658
Dihydrolipoamide dehydrogenase pdhD	K00382
succinyl-CoA synthetase alpha subunit sucD	K01902
succinyl-CoA synthetase beta subunit sucC	K01903
succinyl-CoA:acetate CoA-transferase aarC	K18118
succinate dehydrogenase/fumarate reductase, flavoprotein subunit sdhA	K00239
succinate dehydrogenase/fumarate reductase, iron-sulfur subunit sdhB	K00240
succinate dehydrogenase/fumarate reductase, cytochrome b subunit sdhC	K00241
succinate dehydrogenase/fumarate reductase, membrane anchor subunit sdhD	K00242
fumarate hydratase, class II fumC	K01679
malate dehydrogenase mdh	K00024
Reductive Citrate Cycle (Arnon-Buchanan Cycle)
pyruvate-ferrodoxin/flavodoxin oxidoreductase por/nifJ	—
pyruvate carboxylase pyc	K01958
pyruvate, water dikinase ppsA	K01007
pyruvate, orthophosphate dikinase ppdK	K01006
phosphoenolpyruvate carboxylase ppc	K01595
malate dehydrogenase mdh	K00024
fumarate hydratase, class II fumC	K01679
succinate dehydrogenase/fumarate reductase, flavoprotein subunit sdhA/frdA	K00239
succinate dehydrogenase/fumarate reductase, iron-sulfur subunit sdhB/frdB	K00240
succinate dehydrogenase/fumarate reductase, cytochrome b subunit sdhC/frdC	K00241
succinate dehydrogenase/fumarate reductase, membrane anchor subunit sdhD/frdD	K00242
succinyl-CoA synthetase alpha subunit sucD	K01902
succinyl-CoA synthetase beta subunit sucC	K01903
2-oxoglutarate/2-oxoacid ferredoxin oxidoreductase subunit alpha	—
2-oxoglutarate/2-oxoacid ferredoxin oxidoreductase subunit beta	—
2-oxoglutarate/2-oxoacid ferredoxin oxidoreductase subunit gamma	—
2-oxoglutarate/2-oxoacid ferredoxin oxidoreductase subunit delta	—
isocitrate dehydrogenase icd	K00031
aconitate hydratase 1 acnA	K01681
ATP-citrate lyase subunit alpha	—
ATP-citrate lyase subunit beta	—
Pentose Phosphate Pathway
glucose-6-phosphate 1-dehydrogenase zwf	K00036
6-phosphogluconate dehydrogenase devB	K01057
6-phosphogluconate dehydrogenase gnd	K00033
ribulose-5-phosphate 3-epimerase rpe	K01783
ribulose-5-phosphate isomerase A rpiA	K01807
transketolase tktA and tktB	K00615
transaldolase talA and talB	K00616
glucose-6-phosphate isomerase pgi	K01810
Entner-Doudoroff Pathway
glucose-6-phosphate 1-dehydrogenase zwf	K00036
6-phosphogluconate dehydrogenase devB	K01057
phosphogluconate dehydratase edd	K01690
2-dehydro-3-deoxyphosphogluconate aldolase/(4S)-4-hydroxy-2-oxoglutarate aldolase eda	K01625
Reductive Pentose Phosphate Cycle (Calvin Cycle)
Phosphoribulokinase prkB	K00855
ribulose-bisphosphate carboxylase large chain rbcL	K01601
ribulose-bisphosphate carboxylase small chain rbcS	K01602
phosphoglycerate kinase pgk	K00927
glyceraldehyde 3-phosphate dehydrogenase gapA	K00134
fructose-bisphosphate aldolase, class I	K01623
fructose-bisphosphate aldolase, class II fbaA	K01624
fructose-1, 6-bisphosphatase I fbp	K03841
fructose-1, 6-bisphosphatease II / sedoheptulose-1, 7-bisphosphatase glpX-SEBP	K11532
transketolase tktA and tktB	K00615
ribose 5-phosphate isomerase A rpiA	K01807
Sulfur Metabolism – Assimilatory Sulfate Reduction
bifunctional enzyme CysN/CysC	K00955
sulfate adenylyltransferase subunit 2 cysD	K00957
phosphoadenosine phosphosulfate reductase cysH	K00390
sulfite reductase (NADPH) flavoprotein alpha-component cysJ	K00380
sulfite reductase (NADPH) hemoprotein beta-component cysI	K00381
Sulfur Metabolism – Sulfur Oxidation
L-cysteine S-thiosulfotransferase soxA	K17222
L-cysteine S-thiosulfotransferase soxX	K17223
S-sulfosulfanyl-L-cysteine sulfohydrolase soxB	K17224
sulfane dehydrogenase subunit soxC	K17225
S-disulfanyl-L-cysteine oxidoreductase soxD	K22622
sulfur-oxidizing protein soxY	K17226
sulfur-oxidizing protein soxZ	K17227
Nitrogen Metabolism – Dissimilatory Nitrate Reduction to Ammonia
nitrate reductase/nitrite oxidoreductase, alpha subunit narG/narZ/nxrA	K00370
nitrate reductase/nitrite oxidoreductase beta subunit narH, narY, nxrB	K00371
nitrate reductase gamma subunit narI, narV	K00374
nitrite reductase (NADH) large subunit nirB	—
nitrite reductase (NADH) small subunit nirD	—
nitrite reductase (cytochrome c-552) nrfA	—
cytochrome c nitrite reductase small subunit nrfH	—
Nitrogen Metabolism – Denitrification
nitrate reductase/nitrite oxidoreductase, alpha subunit narG/narZ/nxrA	K00370
nitrate reductase/nitrite oxidoreductase beta subunit narH, narY, nxrB	K00371
nitrate reductase gamma subunit narI, narV	K00374
nitrite reductase (NO-forming) nirK	K00368
nitric oxide reductase subunit B norB	K04561
nitric oxide reductase subunit c norC	K02305
nitrous-oxide reductase nosZ	—
Oxidative Phosphorylation	—
NADH Dehydrogenase
NADH-quinone oxidoreductase subunit A nuoA	K00330
NADH-quinone oxidoreductase subunit B nuoB	K00331
NADH-quinone oxidoreductase subunit C nuoC	K00332
NADH-quinone oxidoreductase subunit D nuoD	K00333
NADH-quinone oxidoreductase subunit E nuoE	K00334
NADH-quinone oxidoreductase subunit F nuoF	K00335
NADH-quinone oxidoreductase subunit G nuoG	K00336
NADH-quinone oxidoreductase subunit H nuoH	K00337
NADH-quinone oxidoreductase subunit I nuoI	K00338
NADH-quinone oxidoreductase subunit J nuoJ	K00339
NADH-quinone oxidoreductase subunit K nuoK	K00340
NADH-quinone oxidoreductase subunit L nuoL	K00341
NADH-quinone oxidoreductase subunit M nuoM	K00342
NADH-quinone oxidoreductase subunit N nuoN	K00343
F-type ATPase
F-type H+/Na+-transporting ATPase subunit alpha atpA	K02111
F-type H+/Na+-transporting ATPase subunit beta atpD	K02112
F-type H+/Na+-transporting ATPase subunit gamma atpG	K02115
F-type H+/Na+-transporting ATPase subunit delta atpH	K02113
F-type H+/Na+-transporting ATPase subunit epsilon atpC	K02114
F-type H+/Na+-transporting ATPase subunit a atpB	K02108
F-type H+/Na+-transporting ATPase subunit b atpF	K02109
F-type H+/Na+-transporting ATPase subunit c atpE	K02110
Succinate dehydrogenase
succinate dehydrogenase/fumarate reductase, flavoprotein subunit sdhA	K00239
succinate dehydrogenase/fumarate reductase, iron-sulfur subunit sdhB	K00240
succinate dehydrogenase/fumarate reductase, cytochrome b subunit sdhC	K00241
succinate dehydrogenase/fumarate reductase, membrane anchor subunit sdhD	K00242
Cytochrome c reductase
ubiquinol-cytochrome c reductase iron0-sulfur subunit petA	K00411
ubiquinol-cytochrome c reductase cytochrome b/c1 subunit fbcH	K00410
Cytochrome c oxidase, cbb3-type
cytochrome c oxidase cbb3e-type subunit I ccoN	K00404
cytochrome c oxidase cbb3e-type subunit II ccoO	K00405
cytochrome c oxidase cbb3e-type subunit IV ccoQ	K00407
cytochrome c oxidase cbb3e-type subunit III ccoP	K00406
Cytochrome bd complex
cytochrome bd ubiquinol oxidase subunit I cydA	K00425
cytochrome bd ubiquinol oxidase subunit II cydB	K00426
cytochrome bd-I ubiquinol oxidase subunit X cydX	K00424
Cytochrome o ubiquinol oxidase
cytochrome o ubiquinol oxidase subunit II cyoA	K02297
cytochrome o ubiquinol oxidase subunit I cyoB	K02298
cytochrome o ubiquinol oxidase subunit III cyoC	K02299
cytochrome o ubiquinol oxidase subunit IV cyoD	K02300
heme o synthase cyoE	K02257
Cytochrome c oxidase
Cytochrome c oxidase subunit I coxA	K02274
Cytochrome c oxidase subunit II coxB	K02275
Cytochrome c oxidase subunit III coxC	K02276
Cytochrome c oxidase subunit IV coxD	—

## Sheet: S3
Table S3. MEROPS Output.
Genome/Plasmid	Locus Tag	No. Hits Found	Top Hit Identifier	Top Hit Description	Top Hit E-value
CP053562	AKL02_000065	4	MER0725965	Warthog protein 1 ({Caenorhabditis elegans})	0.00084
CP053562	AKL02_000075	1736	MER0458167	glutamate synthase (NADPH) large chain	4.4e-237
CP053562	AKL02_000110	43	MER1073108	subfamily S49C non-peptidase homologues	2.8e-19
CP053562	AKL02_000130	1	MER0937632	family M79 unassigned peptidases	0.0024
CP053562	AKL02_000210	1	MER0218418	subfamily A22B unassigned peptidases	0.0091
CP053562	AKL02_000255	2	MER0231653	family M50 non-peptidase homologues	0.0026
CP053562	AKL02_000320	1	MER0803068	subfamily M20A unassigned peptidases	0.0029
CP053562	AKL02_000375	1	MER0718081	family C40 unassigned peptidases	0.0086
CP053562	AKL02_000425	4301	MER0743325	subfamily C82A unassigned peptidases	9.9e-83
CP053562	AKL02_000435	1614	MER0739260	subfamily C82A unassigned peptidases	2.7e-76
CP053562	AKL02_000510	10455	MER1340547	family S33 unassigned peptidases	1.6e-216
CP053562	AKL02_000545	3746	MER1102014	family T5 unassigned peptidases	3.4e-124
CP053562	AKL02_000645	458	MER0939165	family M79 unassigned peptidases	1.3e-67
CP053562	AKL02_000710	1780	MER0203673	family N6 unassigned peptide lyases	5.1e-129
CP053562	AKL02_000845	2691	MER1002204	family S9 unassigned peptidases	1.2e-179
CP053562	AKL02_000855	3	MER0230625	family S33 unassigned peptidases	0.00078
CP053562	AKL02_000890	815	MER0203783	murein endopeptidase	1.2e-137
CP053562	AKL02_000945	2117	MER0203781	family M38 non-peptidase homologues	1.3e-132
CP053562	AKL02_001010	4	MER1073108	subfamily S49C non-peptidase homologues	6.7e-13
CP053562	AKL02_001105	10342	MER0203780	methionyl aminopeptidase 1 ({Escherichia}-type)	1.6e-150
CP053562	AKL02_001110	1	MER0230625	family S33 unassigned peptidases	7.7e-05
CP053562	AKL02_001195	2	MER0498891	family C26 unassigned peptidases	0.00033
CP053562	AKL02_001280	204	MER0162579	subfamily C14B unassigned peptidases	4.7e-12
CP053562	AKL02_001335	11816	MER0806646	family I87 unassigned peptidase inhibitors	5e-130
CP053562	AKL02_001595	741	MER0078115	family S33 unassigned peptidases	6.4e-176
CP053562	AKL02_001830	7	MER0505826	family S16 non-peptidase homologues	0.0012
CP053562	AKL02_001850	245	MER0505890	pantetheinyl hydrolase ThnT precursor	1.3e-54
CP053562	AKL02_001865	4622	MER0741985	subfamily C82A unassigned peptidases	1.5e-79
CP053562	AKL02_001880	12007	MER0832153	subfamily M20A unassigned peptidases	1e-248
CP053562	AKL02_002195	1	MER0858652	family M36 unassigned peptidases	0.0038
CP053562	AKL02_002295	1853	MER0327392	FlhB protein ({Escherichia coli})	4.8e-135
CP053562	AKL02_002400	142	MER0179606	family S9 non-peptidase homologues	5.9e-18
CP053562	AKL02_002420	10813	MER0203776	FtsH peptidase	4.6e-147
CP053562	AKL02_002465	105	MER0022110	subfamily A24B unassigned peptidases	5.7e-40
CP053562	AKL02_002525	8	MER0037361	subfamily M23B non-peptidase homologues	6.3e-11
CP053562	AKL02_002550	2977	MER0203774	TldD peptidase ({Escherichia coli})	3e-256
CP053562	AKL02_002590	20660	MER0923362	subfamily M16B unassigned peptidases	2.5e-182
CP053562	AKL02_002600	1	MER1333612	family S33 unassigned peptidases	5.1e-07
CP053562	AKL02_002735	1	MER0506880	family M79 unassigned peptidases	1.2e-15
CP053562	AKL02_002795	1	MER0948539	family S11 unassigned peptidases	0.0093
CP053562	AKL02_002800	1	MER0286041	family M41 non-peptidase homologues	0.0036
CP053562	AKL02_002840	2	MER0221345	family S16 non-peptidase homologues	0.0037
CP053562	AKL02_002875	3691	MER0203687	family M38 non-peptidase homologues	1.3e-178
CP053562	AKL02_002960	1	MER0569375	thyroglobulin precursor	0.0086
CP053562	AKL02_002985	1	MER0242711	family S16 non-peptidase homologues	0.00075
CP053562	AKL02_003015	95	MER0049050	family S78 unassigned peptidases	9.1e-38
CP053562	AKL02_003185	1	MER0040591	family C56 non-peptidase homologues	9.7e-05
CP053562	AKL02_003295	1	MER1083738	family S54 unassigned peptidases	0.00045
CP053562	AKL02_003370	1	MER0978693	subfamily S8A unassigned peptidases	0.0072
CP053562	AKL02_003375	3335	MER0872450	family M38 non-peptidase homologues	2.3e-169
CP053562	AKL02_003380	621	MER0081964	family M38 non-peptidase homologues	2e-159
CP053562	AKL02_003525	33	MER0627259	family C110 unassigned peptidases	5.5e-05
CP053562	AKL02_003650	1	MER1333612	family S33 unassigned peptidases	1.7e-09
CP053562	AKL02_003685	2	MER0924595	subfamily M16A non-peptidase homologues	0.0034
CP053562	AKL02_003725	1	MER0508045	family U69 unassigned peptidases	0.0038
CP053562	AKL02_004040	6	MER0411897	subfamily M16A non-peptidase homologues	9.2e-05
CP053562	AKL02_004065	2	MER0255556	family N4 non-lyase homologues	3.8e-06
CP053562	AKL02_004105	2030	MER0194716	family S9 non-peptidase homologues	3.2e-154
CP053562	AKL02_004115	1	MER1153669	family M26 non-peptidase homologues	0.00037
CP053562	AKL02_004130	1031	MER0903286	family M90 unassigned peptidases	8.1e-105
CP053562	AKL02_004180	1	MER0549123	family I43 unassigned peptidase inhibitors	0.0084
CP053562	AKL02_004200	1	MER0230625	family S33 unassigned peptidases	0.003
CP053562	AKL02_004225	1	MER0615177	family T2 unassigned peptidases	1.4e-06
CP053562	AKL02_004355	1	MER0211568	family S33 unassigned peptidases	0.0059
CP053562	AKL02_004425	13580	MER0840270	family M20D unassigned peptidases	3.6e-237
CP053562	AKL02_004545	1	MER0194637	subfamily M28F unassigned peptidases	0.0095
CP053562	AKL02_004645	3557	MER0253649	family M20 unassigned peptidases	2.7e-142
CP053562	AKL02_004695	2	MER0396832	bacillus Xaa-Pro aminopeptidase	0.0087
CP053562	AKL02_004715	2	MER0912998	family N6 non-lyase homologues	0.0061
CP053562	AKL02_004745	1	MER0429484	subfamily M23B unassigned peptidases	5.4e-33
CP053562	AKL02_004795	772	MER0197744	subfamily M15A non-peptidase homologues	4.3e-32
CP053562	AKL02_004845	1	MER0027401	SPH2682 protein ({Sphingomonas} sp. strain A1)	0.0044
CP053562	AKL02_004855	4399	MER0742266	subfamily C82A unassigned peptidases	8.1e-84
CP053562	AKL02_004905	39	MER1073108	subfamily S49C non-peptidase homologues	1.1e-12
CP053562	AKL02_004930	1	MER0249903	family M20 unassigned peptidases	0.0089
CP053562	AKL02_005040	1	MER0615177	family T2 unassigned peptidases	0.0023
CP053562	AKL02_005185	10241	MER0203720	family C26 unassigned peptidases	9.5e-223
CP053562	AKL02_005220	1	MER0449740	CTP synthetase	0.00052
CP053562	AKL02_005245	52	MER0283811	family U69 unassigned peptidases	6.4e-28
CP053562	AKL02_005250	49	MER0283812	family U69 unassigned peptidases	3.3e-20
CP053562	AKL02_005420	30	MER0272797	family M95 unassigned peptidases	2.6e-16
CP053562	AKL02_005455	2	MER0239044	family S29 unassigned peptidases	0.0001
CP053562	AKL02_005545	1	MER1078626	family S54 unassigned peptidases	0.0082
CP053562	AKL02_005625	3	MER0130686	family S16 non-peptidase homologues	0.00026
CP053562	AKL02_005705	1	MER0792872	family I87 unassigned peptidase inhibitors	0.0059
CP053562	AKL02_005855	1	MER0154382	protein C (bacteriophage lambda)	0.0024
CP053562	AKL02_005890	2566	MER0445258	family C26 unassigned peptidases	9.3e-109
CP053562	AKL02_005960	4047	MER0068804	family M38 non-peptidase homologues	7.6e-200
CP053562	AKL02_005965	1	MER0030913	BSU23640 g.p. ({Bacillus subtilis})	0.0012
CP053562	AKL02_005970	1999	MER0022394	family M38 non-peptidase homologues	5.7e-172
CP053562	AKL02_006020	16577	MER0211331	subfamily S1C unassigned peptidases	1.7e-154
CP053562	AKL02_006030	9626	MER0801924	family I87 unassigned peptidase inhibitors	3.4e-161
CP053562	AKL02_006035	7950	MER0797924	family I87 unassigned peptidase inhibitors	4.2e-152
CP053562	AKL02_006060	1	MER0295850	family C26 non-peptidase homologues	1.3e-08
CP053562	AKL02_006090	11602	MER0848057	family M20D unassigned peptidases	1.4e-146
CP053562	AKL02_006110	3328	MER0449292	CTP synthetase	3.2e-218
CP053562	AKL02_006125	3	MER0282977	family U69 unassigned peptidases	1.1e-05
CP053562	AKL02_006150	1	MER0093527	family M3 unassigned peptidases	0.0022
CP053562	AKL02_006185	6700	MER0203730	amidophosphoribosyltransferase precursor	4.6e-138
CP053562	AKL02_006195	6480	MER0507325	DNA repair protein RadA ({Escherichia coli})	4.3e-155
CP053562	AKL02_006200	4227	MER0203768	family S33 non-peptidase homologues	7.4e-103
CP053562	AKL02_006240	1	MER0894699	subfamily M50B non-peptidase homologues	0.006
CP053562	AKL02_006295	1	MER0193452	family M50 unassigned peptidases	0.0053
CP053562	AKL02_006360	1	MER0615177	family T2 unassigned peptidases	1e-06
CP053562	AKL02_006385	2	MER0223771	family M50 unassigned peptidases	1.8e-05
CP053562	AKL02_006390	278	MER0079096	family M50 unassigned peptidases	2.3e-94
CP053562	AKL02_006505	2	MER0501642	subfamily M23B unassigned peptidases	8e-15
CP053562	AKL02_006510	13399	MER1016403	family S14 unassigned peptidases	1.5e-123
CP053562	AKL02_006515	21	MER0258487	family M41 non-peptidase homologues	1.8e-06
CP053562	AKL02_006595	3336	MER0504398	family M20 unassigned peptidases	8.5e-239
CP053562	AKL02_006600	5761	MER0068881	dihydropyrimidinase	9.8e-244
CP053562	AKL02_006670	1	MER0016443	simian immunodeficiency virus retropepsin	0.0048
CP053562	AKL02_006685	7	MER1073108	subfamily S49C non-peptidase homologues	2.8e-05
CP053562	AKL02_006735	11656	MER0818237	family M20D unassigned peptidases	4.4e-213
CP053562	AKL02_006805	59	MER0283811	family U69 unassigned peptidases	2.6e-43
CP053562	AKL02_006900	5	MER0069827	family S33 unassigned peptidases	0.00058
CP053562	AKL02_007065	541	MER0691329	subfamily A24A unassigned peptidases	2.1e-14
CP053562	AKL02_007080	2814	MER0856649	aminopeptidase T	4.2e-245
CP053562	AKL02_007095	5	MER0108742	intein-containing translation initiation factor IF-2 precursor	0.00013
CP053562	AKL02_007100	1989	MER0203727	family C26 unassigned peptidases	4.2e-138
CP053562	AKL02_007115	6239	MER0203728	family C44 non-peptidase homologues	3.5e-132
CP053562	AKL02_007190	38	MER1072320	subfamily S49C non-peptidase homologues	6.1e-16
CP053562	AKL02_007310	1	MER0295850	family C26 non-peptidase homologues	5.6e-08
CP053562	AKL02_007320	6313	MER0203771	subfamily M23B unassigned peptidases	9.5e-63
CP053562	AKL02_007330	15	MER0332439	subfamily M50B non-peptidase homologues	1.7e-06
CP053562	AKL02_007400	17	MER0236128	subfamily M50B non-peptidase homologues	4.6e-12
CP053562	AKL02_007560	595	MER0081961	family S9 unassigned peptidases	3.3e-50
CP053562	AKL02_007615	672	MER0172378	family C26 unassigned peptidases	2.9e-65
CP053562	AKL02_007640	1	MER0441860	family C26 unassigned peptidases	0.0018
CP053562	AKL02_007765	5578	MER0929474	family M17 unassigned peptidases	5.2e-207
CP053562	AKL02_007840	1	MER1066790	subfamily S49B unassigned peptidases	0.0063
CP053562	AKL02_007860	9113	MER0203729	subfamily M23B unassigned peptidases	3.1e-74
CP053562	AKL02_007895	6369	MER0886111	subfamily M48A unassigned peptidases	3.3e-108
CP053562	AKL02_007935	12	MER1073240	subfamily S49C non-peptidase homologues	2.7e-06
CP053562	AKL02_007980	1	MER0230625	family S33 unassigned peptidases	0.0021
CP053562	AKL02_008000	534	MER0339099	family M96 non-peptidase homologues	8.5e-71
CP053562	AKL02_008065	474	MER0203741	subfamily M15A non-peptidase homologues	2.3e-70
CP053562	AKL02_008230	7132	MER0045644	family S33 unassigned peptidases	4.6e-89
CP053562	AKL02_008390	603	MER0060655	family S9 non-peptidase homologues	7.7e-90
CP053562	AKL02_008495	1782	MER0190963	MjS2P-type peptidase	1.3e-88
CP053562	AKL02_008500	39	MER1073240	subfamily S49C non-peptidase homologues	1.9e-14
CP053562	AKL02_008545	353	MER0210907	family S33 non-peptidase homologues	9.2e-135
CP053562	AKL02_008550	856	MER0198012	family S9 non-peptidase homologues	1.2e-67
CP053562	AKL02_008565	4286	MER0068891	family C56 non-peptidase homologues	1.1e-68
CP053562	AKL02_008620	1	MER0151349	family S9 unassigned peptidases	0.0036
CP053562	AKL02_008975	3013	MER0057937	family S9 non-peptidase homologues	1.8e-143
CP053562	AKL02_009045	6255	MER0165792	subfamily M24B non-peptidase homologues	2.4e-142
CP053562	AKL02_009105	7093	MER0875305	family M41 unassigned peptidases	1.4e-55
CP053562	AKL02_009195	13750	MER0203756	Lon-A peptidase	8.3e-148
CP053562	AKL02_009210	1	MER0479037	subfamily M23B unassigned peptidases	0.0017
CP053562	AKL02_009330	7668	MER0407700	subfamily M24B non-peptidase homologues	5.5e-151
CP053562	AKL02_009495	4	MER0249217	family N4 non-lyase homologues	3.1e-12
CP053562	AKL02_009500	1	MER0615177	family T2 unassigned peptidases	2.3e-05
CP053562	AKL02_009605	6974	MER0174356	family S33 unassigned peptidases	4.1e-79
CP053562	AKL02_009645	4	MER0231653	family M50 non-peptidase homologues	9.7e-05
CP053562	AKL02_009845	2	MER0501642	subfamily M23B unassigned peptidases	2.3e-15
CP053562	AKL02_009950	4746	MER0443965	GMP synthase	3.6e-140
CP053562	AKL02_010010	27	MER0473986	family M95 unassigned peptidases	1.9e-24
CP053562	AKL02_010110	13822	MER0851368	family M20D unassigned peptidases	1.2e-203
CP053562	AKL02_010135	3	MER0285063	family S16 non-peptidase homologues	0.0048
CP053562	AKL02_010180	10	MER0066182	yomI g.p. ({Bacillus subtilis})	2e-08
CP053562	AKL02_010255	42	MER0283812	family U69 unassigned peptidases	4.2e-20
CP053562	AKL02_010270	61	MER0283811	family U69 unassigned peptidases	2.3e-33
CP053562	AKL02_010280	2338	MER1060147	cephalosporin C acylase precursor	0
CP053562	AKL02_010295	1	MER0587693	family A8 unassigned peptidases	0.00018
CP053562	AKL02_010445	1	MER0948992	family S11 unassigned peptidases	0.0098
CP053562	AKL02_010505	66	MER0283811	family U69 unassigned peptidases	3.3e-22
CP053562	AKL02_010520	1	MER1074973	family S54 unassigned peptidases	0.0045
CP053562	AKL02_010600	1686	MER0203742	family S9 unassigned peptidases	1.8e-128
CP053562	AKL02_010690	1	MER0524264	family I43 unassigned peptidase inhibitors	0.0074
CP053562	AKL02_010735	197	MER0215005	family S33 non-peptidase homologues	1.8e-114
CP053562	AKL02_010845	9621	MER0175485	EPR peptidase ({Bacillus} sp.)	9.9e-55
CP053562	AKL02_010850	7750	MER0175485	EPR peptidase ({Bacillus} sp.)	7e-18
CP053562	AKL02_010895	3	MER1168602	family C9 unassigned peptidases	0.00055
CP053562	AKL02_010940	2574	MER0081963	family C56 non-peptidase homologues	7.4e-60
CP053562	AKL02_010945	1	MER0354588	family S12 non-peptidase homologues	0.0073
CP053562	AKL02_010990	1	MER1084837	family S66 unassigned peptidases	0.0024
CP053562	AKL02_011105	3223	MER0047841	subfamily M48C unassigned peptidases	3e-82
CP053562	AKL02_011295	1	MER1154861	family A8 unassigned peptidases	0.0089
CP053562	AKL02_011345	1	MER0847388	subfamily M20D non-peptidase homologues	2.6e-05
CP053562	AKL02_011370	1	MER1153492	subfamily S1D non-peptidase homologues	0.0077
CP053562	AKL02_011405	1	MER0869518	family M38 non-peptidase homologues	0.0073
CP053562	AKL02_011470	40	MER1072352	subfamily S49C non-peptidase homologues	1.9e-21
CP053562	AKL02_011475	1	MER0615177	family T2 unassigned peptidases	0.0011
CP053562	AKL02_011490	1	MER0936113	family M79 unassigned peptidases	0.0026
CP053562	AKL02_011500	6	MER0627058	family C110 unassigned peptidases	0.0029
CP053562	AKL02_011565	5	MER0096097	family S33 unassigned peptidases	3.5e-10
CP053562	AKL02_011595	1565	MER0203735	family C40 unassigned peptidases	3.1e-52
CP053562	AKL02_011650	860	MER0016212	prohead peptidase (bacteriophage HK97)	6.5e-78
CP053562	AKL02_011680	1	MER0947272	family S10 unassigned peptidases	4.1e-06
CP053562	AKL02_011750	22	MER0283813	family U69 unassigned peptidases	5.4e-11
CP053562	AKL02_011850	9896	MER0001972	family S33 unassigned peptidases	2.7e-107
CP053562	AKL02_011880	10469	MER0068671	family S12 unassigned peptidases	3.9e-80
CP053562	AKL02_011910	22	MER0196386	family I39 unassigned peptidase inhibitors	2.5e-19
CP053562	AKL02_011955	2568	MER0857730	family M32 unassigned peptidases	2.9e-301
CP053562	AKL02_012005	255	MER0081943	family M38 unassigned peptidases	8.6e-162
CP053562	AKL02_012045	2	MER0501642	subfamily M23B unassigned peptidases	1e-14
CP053562	AKL02_012065	3	MER0501945	family U32 unassigned peptidases	4.3e-10
CP053562	AKL02_012070	9470	MER0854552	subfamily M20F unassigned peptidases	4.6e-291
CP053562	AKL02_012210	1	MER0061294	signal peptidase II	0.01
CP053562	AKL02_012220	2	MER0027142	subfamily M48C unassigned peptidases	0.0042
CP053562	AKL02_012285	14330	MER0213408	family S33 unassigned peptidases	2.7e-76
CP053562	AKL02_012455	38	MER1072352	subfamily S49C non-peptidase homologues	2.3e-15
CP053562	AKL02_012620	14059	MER0203707	family M1 unassigned peptidases	1.8e-217
CP053562	AKL02_012640	2514	MER0253308	family S9 unassigned peptidases	3.1e-102
CP053562	AKL02_012645	1539	MER0203703	family S33 non-peptidase homologues	3.9e-77
CP053562	AKL02_012655	33	MER0152843	family S33 non-peptidase homologues	2.2e-37
CP053562	AKL02_012660	171	MER0174337	family S33 non-peptidase homologues	1.3e-115
CP053562	AKL02_012865	174	MER0626846	family C110 unassigned peptidases	1.7e-10
CP053562	AKL02_012880	1	MER1153440	subfamily M20A non-peptidase homologues	4.2e-36
CP053562	AKL02_013050	35	MER0194706	family I39 unassigned peptidase inhibitors	2.6e-09
CP053562	AKL02_013080	312	MER0208222	microcystinase MlrA	1.1e-60
CP053562	AKL02_013160	6539	MER0027161	subfamily M24B unassigned peptidases	4.5e-122
CP053562	AKL02_013185	2	MER0499343	subfamily M23B unassigned peptidases	1.8e-07
CP053562	AKL02_013230	1	MER0093527	family M3 unassigned peptidases	3.7e-05
CP053562	AKL02_013325	1	MER0983504	subfamily S8A unassigned peptidases	0.0066
CP053562	AKL02_013355	12539	MER0962910	subfamily S1B unassigned peptidases	2.1e-67
CP053562	AKL02_013410	6	MER0278243	subfamily M16A non-peptidase homologues	0.00016
CP053562	AKL02_013660	3	MER0236171	aminodeoxychorismate synthase, subunit II	6.2e-11
CP053562	AKL02_013670	10650	MER0014734	aminodeoxychorismate synthase, subunit II	2.9e-100
CP053562	AKL02_013695	10971	MER1044955	family S24 unassigned peptidases	4.3e-68
CP053562	AKL02_013735	5454	MER0177376	subfamily M23B non-peptidase homologues	8.9e-94
CP053562	AKL02_013785	1	MER0496836	family A24 unassigned peptidases	0.0094
CP053562	AKL02_013790	707	MER0241701	RC1339 g.p. ({Rickettsia conorii})	2.4e-60
CP053562	AKL02_013950	2	MER0719502	family C40 unassigned peptidases	0.0075
CP053562	AKL02_013970	89	MER0324682	family I78 unassigned peptidase inhibitors	3.2e-12
CP053562	AKL02_013975	4	MER0324680	family I78 unassigned peptidase inhibitors	0.00014
CP053562	AKL02_014020	5566	MER0930674	family M17 unassigned peptidases	1e-190
CP053562	AKL02_014025	14494	MER0723350	family C40 unassigned peptidases	1.4e-49
CP053562	AKL02_014060	2272	MER0955091	subfamily S1A unassigned peptidases	7.6e-96
CP053562	AKL02_014065	4817	MER0959685	subfamily S1A unassigned peptidases	7.7e-92
CP053562	AKL02_014075	1	MER0987213	subfamily S8A unassigned peptidases	0.0083
CP053562	AKL02_014160	1	MER0832410	subfamily M20F unassigned peptidases	0.009
CP053562	AKL02_014175	2	MER0938378	family M79 unassigned peptidases	0.0004
CP053562	AKL02_014195	124	MER0060034	family S14 non-peptidase homologues	4.1e-18
CP053562	AKL02_014325	9932	MER0945964	family S11 unassigned peptidases	1.4e-161
CP053562	AKL02_014340	5	MER0231985	family M38 non-peptidase homologues	2.1e-05
CP053562	AKL02_014380	1	MER0230625	family S33 unassigned peptidases	0.00018
CP053562	AKL02_014390	4959	MER0081952	family S33 unassigned peptidases	1.9e-112
CP053562	AKL02_014415	4001	MER1010389	family S12 unassigned peptidases	2.2e-148
CP053562	AKL02_014505	4195	MER0067826	urease	0
CP053562	AKL02_014510	1	MER0004826	urease	7.4e-29
CP053562	AKL02_014570	1	MER0274317	subfamily M23B non-peptidase homologues	0.0042
CP053562	AKL02_014595	135	MER0203719	subfamily S1B non-peptidase homologues	2.9e-45
CP053562	AKL02_014665	1	MER0726118	family C46 unassigned peptidases	0.0012
CP053562	AKL02_014705	19	MER0626847	family C110 unassigned peptidases	1.7e-07
CP053562	AKL02_014735	1	MER0924595	subfamily M16A non-peptidase homologues	0.002
CP053562	AKL02_014795	1	MER0011529	family M20 unassigned peptidases	6.9e-42
CP053562	AKL02_014825	3	MER1071138	subfamily S49B non-peptidase homologues	0.0028
CP053562	AKL02_014865	4	MER0910483	family M78 unassigned peptidases	0.0056
CP053562	AKL02_014915	3	MER1274230	subfamily S1C unassigned peptidases	0.0075
CP053562	AKL02_015135	3	MER0249217	family N4 non-lyase homologues	1.8e-11
CP053562	AKL02_015445	2	MER1080058	family S54 unassigned peptidases	0.0055
CP053562	AKL02_015490	4409	MER0741975	subfamily C82A unassigned peptidases	1.3e-72
CP053562	AKL02_015575	10020	MER0948441	family S11 unassigned peptidases	2.1e-143
CP053562	AKL02_015690	4305	MER0483524	subfamily M24B non-peptidase homologues	2.2e-135
CP053562	AKL02_015695	15450	MER0848717	subfamily M20A unassigned peptidases	1.7e-218
CP053562	AKL02_015740	3	MER1071326	subfamily S49B non-peptidase homologues	3.5e-05
CP053562	AKL02_015810	1567	MER0039002	family A31 unassigned peptidases	1.4e-97
CP053562	AKL02_015855	6000	MER0252777	family S12 unassigned peptidases	9.2e-132
CP053562	AKL02_015910	1231	MER0081959	family C44 non-peptidase homologues	2.3e-23
CP053562	AKL02_016005	1749	MER0055547	subfamily M48C unassigned peptidases	4.8e-69
CP053562	AKL02_016115	9296	MER0817082	subfamily M3A unassigned peptidases	0
CP053562	AKL02_016145	1899	MER0253309	family S16 non-peptidase homologues	4e-183
CP053562	AKL02_016150	3674	MER0068855	subfamily S9C unassigned peptidases	2.7e-72
CP053562	AKL02_016185	218	MER1082326	family S54 non-peptidase homologues	4.4e-85
CP053562	AKL02_016195	4037	MER0203765	gamma-glutamyl peptidase 1 ({Arabidopsis thaliana})	2.5e-104
CP053562	AKL02_016285	1095	MER0174345	family S33 non-peptidase homologues	1.5e-90
CP053562	AKL02_016290	103	MER0081955	family T1 unassigned peptidases	1.8e-97
CP053562	AKL02_016295	40	MER0626758	family C110 unassigned peptidases	1.1e-08
CP053562	AKL02_016310	6848	MER0822241	subfamily M3B unassigned peptidases	6.6e-188
CP053562	AKL02_016490	19	MER0231653	family M50 non-peptidase homologues	5.8e-10
CP053562	AKL02_016540	3364	MER1019357	family S13 unassigned peptidases	2.9e-200
CP053562	AKL02_016545	1	MER0469732	subfamily M15B unassigned peptidases	0.0079
CP053562	AKL02_016565	1	MER0230625	family S33 unassigned peptidases	0.00022
CP053562	AKL02_016725	1	MER1363071	subfamily C2A non-peptidase homologues	7.6e-16
CP053562	AKL02_016735	43	MER1073199	subfamily S49C non-peptidase homologues	1.1e-12
CP053562	AKL02_016745	13158	MER0287438	yodQ g.p. ({Bacillus subtilis})	1.7e-190
CP053562	AKL02_016825	7654	MER0203775	RhoII peptidase ({Haloferax volcanii}) and similar	1.5e-84
CP053562	AKL02_016890	19	MER0283812	family U69 unassigned peptidases	1.1e-14
CP053562	AKL02_017035	2	MER0024248	subfamily M16B unassigned peptidases	0.0033
CP053562	AKL02_017060	4	MER0979260	subfamily S8A unassigned peptidases	0.0006
CP053562	AKL02_017100	3	MER0087414	subfamily M48C unassigned peptidases	0.00015
CP053562	AKL02_017165	4843	MER0203693	Williams-Beuren syndrome critical region protein 21 epoxide hydrolase	1.9e-95
CP053562	AKL02_017180	1	MER0843768	family M20D unassigned peptidases	0.00099
CP053562	AKL02_017285	6307	MER1065672	subfamily S49B unassigned peptidases	5e-117
CP053562	AKL02_017640	6	MER0416311	subfamily M16A non-peptidase homologues	3.2e-08
CP053562	AKL02_017745	1	MER0852996	subfamily M20F non-peptidase homologues	0.008
CP053562	AKL02_017940	176	MER0134151	YhbV protein ({Escherichia coli})	5.4e-91
CP053562	AKL02_017945	2402	MER0507079	family U32 unassigned peptidases	2.5e-138
CP053562	AKL02_018015	1	MER0153589	pantetheinyl hydrolase ThnT precursor	0.00092
CP053562	AKL02_018180	1	MER0487013	angiotensinogen	0.0016
CP053562	AKL02_018285	2	MER0028911	Ply118 L-Ala-D-Glu peptidase	0.0025
CP053562	AKL02_018360	1	MER0195833	family N11 unassigned peptide lyases	4.5e-10
CP053562	AKL02_018450	8220	MER0231129	PfpI peptidase	2.2e-69
CP053562	AKL02_018465	5833	MER0210692	family S33 unassigned peptidases	9.3e-52
CP053562	AKL02_018485	2	MER0188636	Ply118 L-Ala-D-Glu peptidase	0.0024
CP053562	AKL02_018620	2	MER0794480	family I87 unassigned peptidase inhibitors	0.0068
CP053562	AKL02_018625	1	MER0237190	family S33 unassigned peptidases	0.0063
CP053562	AKL02_018670	17199	MER0902347	subfamily S1C unassigned peptidases	3.7e-146
CP053562	AKL02_018785	13116	MER0850830	subfamily M20A unassigned peptidases	1.3e-240
CP053562	AKL02_018840	12631	MER1336316	subfamily S26A unassigned peptidases	2.8e-145
CP053562	AKL02_018940	4	MER0875856	family M41 unassigned peptidases	0.0021
CP053562	AKL02_018970	53	MER0283811	family U69 unassigned peptidases	1.1e-28
CP053562	AKL02_019020	8379	MER0563350	family A8 unassigned peptidases	3.7e-79
CP053562	AKL02_019030	17048	MER0920163	subfamily M16B unassigned peptidases	2.1e-217
CP053562	AKL02_019035	9000	MER0928309	subfamily M16B non-peptidase homologues	8.9e-162
CP053562	AKL02_019050	3	MER0236171	aminodeoxychorismate synthase, subunit II	8.2e-12
CP053562	AKL02_019075	2	MER0740596	subfamily C82A unassigned peptidases	0.0054
CP053562	AKL02_019085	1	MER0981427	subfamily S8A unassigned peptidases	0.0078
CP053562	AKL02_019140	2007	MER0203680	family M38 non-peptidase homologues	1.9e-200
CP053562	AKL02_019180	4203	MER0099283	family C26 unassigned peptidases	7.1e-99
CP053562	AKL02_019265	47	MER1073240	subfamily S49C non-peptidase homologues	1.5e-45
CP053562	AKL02_019280	1	MER0182164	family S24 unassigned peptidases	0.0058
CP053562	AKL02_019290	2	MER1037873	subfamily M28F unassigned peptidases	0.0043
CP053562	AKL02_019340	32	MER0129258	family S16 non-peptidase homologues	0.00013
CP053562	AKL02_019355	1	MER0941181	family M82 unassigned peptidases	0.00023
CP053562	AKL02_019455	1	MER0380789	family T5 unassigned peptidases	0.00012
CP053562	AKL02_019500	1	MER0942973	carboxypeptidase OcpB	0.00019
CP053562	AKL02_019745	9658	MER0178068	subfamily M24B non-peptidase homologues	5.1e-112
CP053562	AKL02_019780	1	MER0500276	family I4 unassigned peptidase inhibitors	6e-09
CP053562	AKL02_019870	1	MER0506983	family U69 unassigned peptidases	0.0096
CP053562	AKL02_019915	11	MER0224153	family M41 non-peptidase homologues	2.9e-05
CP053562	AKL02_019925	3000	MER1093170	subfamily T1A unassigned peptidases	1.6e-105
CP053562	AKL02_020020	37	MER1072352	subfamily S49C non-peptidase homologues	2.9e-13
CP053562	AKL02_020030	3017	MER0203672	family M103 non-peptidase homologues	5.5e-205
CP053562	AKL02_020295	1	MER0511016	family U32 unassigned peptidases	4.4e-19
CP053562	AKL02_020315	12554	MER1055338	subfamily S41A unassigned peptidases	3.2e-160
CP053562	AKL02_020320	653	MER0152850	subfamily M23B non-peptidase homologues	1.2e-107
CP053563	AKL02_020885	320	MER0099857	family S33 unassigned peptidases	7.2e-43
CP053563	AKL02_020460	57	MER0716942	family C39 non-peptidase homologues	2.4e-09
CP053563	AKL02_020935	1	MER0044154	family M50 non-peptidase homologues	3e-18
CP053563	AKL02_020490	1	MER0114255	subfamily S8A unassigned peptidases	0.00028

## Sheet: S4
Table S4. Identity and predicted localization of proteins containing CX2-4CH putative heme-binding motifs predicted to localize within the cell envelope. Proteins are ordered according to predicted localization.
Locus	Motif	NCBI Annotation	pSORTb Localization (Score)
AKL02_06500	CSMCH	Urate hydroxylase PuuD	Cytoplasmic membrane (10.00)
AKL02_08745	CSQGCH	Heavy metal translocating P-type ATPase	Cytoplasmic membrane (10.00)
AKL02_05965	CWTILCH	Hypothetical protein	Cytoplasmic membrane (9.82)
AKL02_17610	CIGCH	Nitrate reductase subunit beta NarH	Cytoplasmic membrane (9.82)
AKL02_19330	CINCH	Cytochrome c	Cytoplasmic membrane (9.82)
AKL02_04835	CSSCH, CSSCH, CATCH	Cytochrome c	Cytoplasmic membrane (9.88)
AKL02_06340	CKACH	Cytochrome c family protein	Cytoplasmic membrane (9.97)
AKL02_11395	CSNCH, CAVCH	C-type cytochrome	Periplasmic (10.00)
AKL02_13800	CAACH, CKACH	C-type cytochrome	Periplasmic (10.00)
AKL02_19120	CSACH, CAACH	C-type cytochrome	Periplasmic (10.00)
AKL02_11390	CATCH, CASCH, CFTCH	C-type cytochrome	Periplasmic (9.44)
AKL02_05145	CKSCH	Cytochrome c	Periplasmic (9.76)
AKL02_05215	CKACH	C-type cytochrome	Periplasmic (9.76)
AKL02_08055	CLSCH, CTSCH, CLVCH, CGNCH, CETCH CQSCH, CQTCH, CESCH	Tetrathionate reductase family octaheme c-type cytochrome	Periplasmic (9.83)
AKL02_08760	CAACH	Cytochrome c	Periplasmic (9.83)
AKL02_13830	CVACH	Sulfur oxidation c-type cytochrome SoxX	Periplasmic (9.84)
AKL02_14455	CHDCH	Cytochrome c	Periplasmic (9.84)
AKL02_00875	CASCH	Cytochrome c	Unknown
AKL02_03125	CSACH	IS200/IS605 family element transposase accessory protein TnpB	Unknown
AKL02_03945	CHRVACH	Flavin reductase family protein	Unknown
AKL02_04445	CAGCH	Cytochrome c	Unknown
AKL02_04960	CDLDCH	Hypothetical protein	Unknown
AKL02_05235	CARCCH	Hypothetical protein	Unknown
AKL02_05850	CIACH	VOC family protein	Unknown
AKL02_08770	CKECH	Cytochrome c	Unknown
AKL02_08775	CASCH	Cytochrome c	Unknown
AKL02_09380	CATCH	Cytochrome c	Unknown
AKL02_10760	CGRCH	Hypothetical protein	Unknown
AKL02_11385	CLYCH	Cytochrome-c oxidase	Unknown
AKL02_13815	CADCH, CASCH	Sulfur oxidation c-type cytochrome SoxA	Unknown
AKL02_13940	CSACH	Cytochrome c1	Unknown
AKL02_14290	CPNCH	HNH endonuclease	Unknown
AKL02_15610	CAQCH, CSACH	Cytochrome-c oxidase, cbb3-type subunit III CcoP	Unknown

## Sheet: S5
Table S5. Sequencing and analysis statistics for individual Tn-seq libraries.
	LBS + Ions			SWB + Acetate			Pre-Electrochemistry			Open Circuit			Electrochemistry
	Rep 1	Rep 2	Rep 3	Rep 1	Rep 2	Rep 3	Rep 1	Rep 2	Rep 3	Rep 1	Rep 2	Rep 3	Rep 1	Rep 2	Rep 3	Rep 4
# raw reads	44948760	49122437	51569234	40258034	41140971	50173732	45897918	42807425	55639662	43030601	57270499	39121888	43327739	45692249	40284704	39227555
# reads surviving adaptor 2 truncation1	44948178	49121201	51568171	40258034	41139176	50168462	45892312	42801396	55633714	43027095	57267649	39117602	43234876	45682072	40282065	39223460
# reads surviving truncation at IR-mmeI following reverse complementation2	44776137	48876376	51346169	40205729	41092455	50109111	45856455	42752533	55584918	42999030	57238396	39090744	43208917	45634640	40256663	39201066
# reads surviving size selection (14-18 bp)	38414968	42989951	45276359	33844599	35874743	42240094	38276942	35877133	47703840	35822745	46839069	32731826	35106511	35736528	34116266	33389836
# reads surviving QC	34030045	37673800	41100700	31459445	32752054	38754382	33888301	31762799	43016691	32903710	42505952	30699512	32209943	32381470	32052808	31179115
# reads with TA site	33027104	37012808	40347735	31113551	32391448	38393555	33350372	31462971	42596571	32524178	40954968	30422383	31653551	32076237	31723536	30848467
Mean read length	14.54	14.54	14.54	14.57	14.59	14.57	14.58	14.58	14.58	14.59	14.58	14.58	14.58	14.58	14.58	14.59
# reads aligned once (%)3	25,164,232 (76.2)	27,974,487 (75.6)	31,838,284 (78.9)	28,145,790 (90.5)	29,338,270 (90.6)	34,677,165 (90.3)	30,137,848 (90.4)	28,172,274 (89.5)	38,360,235 (90.1)	29,672,096 (91.2)	37,025,283 (90.4)	27,653,894 (90.9)	28,865,113 (91.2)	29,172,959 (90.9)	28,883,795 (91)	28,198,305 (91.4)
# reads failed to align (%)3	6,132,375 (18.6)	7,126,088 (19.3)	6,309,193 (15.6)	1,000,402 (3.2)	1,031,101 (3.2)	1,271,912 (3.3)	1,145,185 (3.4)	1,358,084 (4.3)	1,606,909 (3.8)	852,694 (2.6)	1,343,365 (3.3)	858,442 (2.8)	830,468 (2.6)	852,463 (2.7)	863,902 (2.7)	800,707 (2.6)
# reads that aligned >1 time (%)3	1,730,497 (5.2)	1,912,233 (5.2)	2,200,258 (5.5)	1,967,359 (6.3)	2,022,077 (6.2)	2,444,478 (6.4)	2,067,339 (6.2)	1,932,613 (6.1)	2,629,427 (6.2)	1,999,388 (6.1)	2,586,320 (6.3)	1,910,047 (6.3)	1,957,952 (6.2)	2,050,815 (6.4)	1,975,839 (6.2)	1,849,455 (6)
# unique insertion sites	69745	69964	73221	68613	67675	67467	68336	66189	69092	66701	70822	66339	71005	66297	67472	59001
# authentic insertion sites4	67147			63412			62861			62761			56469
1Reads are truncated at the 5’ end of adaptor 2. Two mismatches in adaptor sequence are allowed for a positive match.
2Reads are reverse complemented then truncated at the 5’ end of the inverted repeat-mmeI site. Two mismatches in adaptor sequence are allowed for a positive match.
3Calculated as the proportion of reads in this category to the total number of reads beginning with a TA site.
4Authentic insertion sites are defined as those identified in all replicates of a growth condition.

## Sheet: S6
Table S6. List of genes lacking TA sites.
Sequence Record	Locus tag	Product
CP053562	AKL02_01160	CidA/LrgA family protein
CP053562	AKL02_02945	hypothetical protein
CP053562	AKL02_03550	cold-shock protein
CP053562	AKL02_04710	hypothetical protein
CP053562	AKL02_04715	ATPase F0F1
CP053562	AKL02_05430	50S ribosomal protein L28
CP053562	AKL02_06175	cell division protein ZapA
CP053562	AKL02_07580	hypothetical protein
CP053562	AKL02_08085	acyl carrier protein
CP053562	AKL02_08195	hypothetical protein
CP053562	AKL02_08440	alkanesulfonate monooxygenase
CP053562	AKL02_09270	DUF4169 family protein
CP053562	AKL02_09895	STAS domain-containing protein
CP053562	AKL02_10035	DNA-binding protein
CP053562	AKL02_11230	LapA family protein
CP053562	AKL02_11615	phage tail assembly chaperone
CP053562	AKL02_11620	gene transfer agent family protein
CP053562	AKL02_11760	energy transducer TonB
CP053562	AKL02_13035	biopolymer transporter ExbD
CP053562	AKL02_13045	hypothetical protein
CP053562	AKL02_13505	hypothetical protein
CP053562	AKL02_13860	signal recognition particle sRNA small type
CP053562	AKL02_13875	YbaB/EbfC family nucleoid-associated protein
CP053562	AKL02_13910	hypothetical protein
CP053562	AKL02_14520	urease subunit gamma
CP053562	AKL02_14925	hypothetical protein
CP053562	AKL02_16320	hypothetical protein
CP053562	AKL02_16340	accessory factor UbiK family protein
CP053562	AKL02_17260	formate dehydrogenase subunit delta
CP053562	AKL02_17730	IS256 family transposase
CP053562	AKL02_18390	preprotein translocase subunit SecE
CP053562	AKL02_19350	protein NnrT
CP053563	AKL02_20530	transposase

## Sheet: S7
Table S7. List of genes lacking TA sites in first 95% of gene sequence.
Sequence Record	Locus tag	Product
CP053562	AKL02_00675	flagellar biosynthetic protein FliQ
CP053562	AKL02_01160	CidA/LrgA family protein
CP053562	AKL02_02945	hypothetical protein
CP053562	AKL02_02975	DUF1850 domain-containing protein
CP053562	AKL02_03550	cold-shock protein
CP053562	AKL02_04710	hypothetical protein
CP053562	AKL02_04715	ATPase F0F1
CP053562	AKL02_05430	50S ribosomal protein L28
CP053562	AKL02_06175	cell division protein ZapA
CP053562	AKL02_06285	hypothetical protein
CP053562	AKL02_07580	hypothetical protein
CP053562	AKL02_08085	acyl carrier protein
CP053562	AKL02_08195	hypothetical protein
CP053562	AKL02_08440	alkanesulfonate monooxygenase
CP053562	AKL02_08735	hypothetical protein
CP053562	AKL02_08770	cytochrome c
CP053562	AKL02_09200	hypothetical protein
CP053562	AKL02_09270	DUF4169 family protein
CP053562	AKL02_09895	STAS domain-containing protein
CP053562	AKL02_10035	DNA-binding protein
CP053562	AKL02_10230	entericidin EcnA/B family protein
CP053562	AKL02_11230	LapA family protein
CP053562	AKL02_11615	phage tail assembly chaperone
CP053562	AKL02_11620	gene transfer agent family protein
CP053562	AKL02_11695	acyl carrier protein
CP053562	AKL02_11760	energy transducer TonB
CP053562	AKL02_13035	biopolymer transporter ExbD
CP053562	AKL02_13045	hypothetical protein
CP053562	AKL02_13505	hypothetical protein
CP053562	AKL02_13860	signal recognition particle sRNA small type
CP053562	AKL02_13875	YbaB/EbfC family nucleoid-associated protein
CP053562	AKL02_13910	hypothetical protein
CP053562	AKL02_14520	urease subunit gamma
CP053562	AKL02_14925	hypothetical protein
CP053562	AKL02_16320	hypothetical protein
CP053562	AKL02_16340	accessory factor UbiK family protein
CP053562	AKL02_17260	formate dehydrogenase subunit delta
CP053562	AKL02_17630	hypothetical protein
CP053562	AKL02_17730	IS256 family transposase
CP053562	AKL02_18390	preprotein translocase subunit SecE
CP053562	AKL02_18875	STAS domain-containing protein
CP053562	AKL02_19350	protein NnrT
CP053563	AKL02_20530	transposase

## Sheet: S8
Table S8. List of genes lacking unique TA sites in first 95% of gene sequence.
Sequence Record	Locus Tag	Start	End	Gene Length	Strand	Type	Product	No. TA sites	No. TAs in 0-95%	No. Unique TAs in 0-95%
CP053562	AKL02_00010	491	1529	1038	+	CDS	dTDP-glucose 4,6-dehydratase	38	38	0
CP053562	AKL02_02020	407870	407573	297	-	CDS	chorismate mutase	2	2	0
CP053562	AKL02_03245	642382	641344	1038	-	CDS	dTDP-glucose 4,6-dehydratase	38	38	0
CP053562	AKL02_03315	656468	655706	762	-	CDS	ATP-binding protein	10	10	0
CP053562	AKL02_03320	657960	656464	1496	-	CDS	IS21 family transposase	48	44	0
CP053562	AKL02_03400	674221	675718	1497	+	CDS	IS21 family transposase	48	44	0
CP053562	AKL02_03405	675714	676476	762	+	CDS	ATP-binding protein	10	10	0
CP053562	AKL02_12345	2599907	2601097	1190	+	CDS	IS3 family transposase	36	34	0
CP053562	AKL02_13395	2816720	2815530	1190	-	CDS	IS3 family transposase	36	34	0
CP053562	AKL02_14245	2985517	2984755	762	-	CDS	ATP-binding protein	12	12	0
CP053562	AKL02_14250	2987010	2985513	1497	-	CDS	IS21 family transposase	46	42	0
CP053562	AKL02_14275	2991188	2992683	1495	+	CDS	IS21 family transposase	46	42	0
CP053562	AKL02_14295	2996783	2995630	1153	-	CDS	IS3 family transposase	40	32	0
CP053562	AKL02_14945	3131106	3130344	762	-	CDS	ATP-binding protein	10	10	0
CP053562	AKL02_15090	3166147	3167536	1389	+	CDS	IS1182 family transposase	40	36	0
CP053562	AKL02_16410	3471260	3470106	1154	-	CDS	IS3 family transposase	40	32	0
CP053562	AKL02_16450	3478525	3479679	1154	+	CDS	IS3 family transposase	40	32	0
CP053562	AKL02_17920	3768170	3768314	144	+	CDS	cellulose-binding protein	2	2	0
CP053563	AKL02_20395	211	4	207	-	CDS	hypothetical protein	12	12	0
CP053563	AKL02_20405	2245	1897	348	-	CDS	IS66 family insertion sequence element accessory protein TnpB	10	10	0
CP053563	AKL02_20410	2622	2241	381	-	CDS	transposase	8	8	0
CP053563	AKL02_20520	29488	28885	603	-	CDS	IS3 family transposase	30	26	0
CP053563	AKL02_20525	29846	29660	186	-	CDS	ATP-binding protein	2	2	0
CP053563	AKL02_20555	36774	35931	843	-	CDS	ATP-binding protein	22	22	0
CP053563	AKL02_20560	38003	36770	1233	-	CDS	IS21 family transposase	40	36	0
CP053563	AKL02_20605	48021	49410	1389	+	CDS	IS1182 family transposase	40	36	0
CP053563	AKL02_20710	69555	70709	1154	+	CDS	IS3 family transposase	40	32	0
CP053563	AKL02_20725	72298	72001	297	-	CDS	hypothetical protein	14	12	0
CP053563	AKL02_20735	74333	73985	348	-	CDS	IS66 family insertion sequence element accessory protein TnpB	10	10	0
CP053563	AKL02_20740	74710	74329	381	-	CDS	transposase	8	8	0
CP053563	AKL02_20780	80809	82042	1233	+	CDS	IS21 family transposase	40	36	0
CP053563	AKL02_20785	82038	82881	843	+	CDS	ATP-binding protein	22	22	0
CP053563	AKL02_20990	120238	121388	1150	+	CDS	IS3 family transposase	40	32	0
CP053563	AKL02_21000	123375	122610	765	-	CDS	ATP-binding protein	10	10	0
CP053563	AKL02_21005	124868	123371	1497	-	CDS	IS21 family transposase	48	44	0

## Sheet: S9
Table S9. R-squared values for pairwise RpK regressions for each library. Replicate samples are indicated by the boxes. A1-3: SWB + Acetate 1-3, LBS1-3: LBS + Ions 1-3, Pre1-3: Pre-Electrochemistry 1-3, OC1-3: Open circuit 1-3, E1-4: Electrochemistry 1-4. The strength of the correlations between libraries are colored following a red-white-blue color scheme, with dark red equating to R2 @ 0.6, whi…
	A1	A2	A3	LBS1	LBS2	LBS3	Pre1	Pre2	Pre3	OC1	OC2	OC3	E1	E2	E3	E4
A1	1
A2	0.9904	1
A3	0.9828	0.9844	1
LBS1	0.8854	0.8706	0.8658	1
LBS2	0.9075	0.8947	0.8914	0.9715	1
LBS3	0.9091	0.896	0.8877	0.9708	0.988	1
Pre1	0.9644	0.9599	0.9578	0.9108	0.9419	0.9392	1
Pre2	0.9482	0.9466	0.9549	0.8967	0.9312	0.9226	0.986	1
Pre3	0.961	0.9542	0.9516	0.9187	0.9485	0.9476	0.9933	0.9848	1
OC1	0.9223	0.9143	0.9125	0.8251	0.8515	0.8479	0.9233	0.9218	0.922	1
OC2	0.8124	0.8053	0.7837	0.6944	0.7116	0.7179	0.7732	0.7503	0.7687	0.798	1
OC3	0.9046	0.8973	0.9026	0.8027	0.8297	0.8224	0.9092	0.9153	0.9056	0.9868	0.7939	1
E1	0.9215	0.9112	0.8933	0.8292	0.8514	0.8585	0.9146	0.8964	0.9152	0.9769	0.8216	0.9642	1
E2	0.709	0.6972	0.7079	0.6399	0.6659	0.6606	0.7119	0.7181	0.7128	0.7599	0.5863	0.7558	0.7387	1
E3	0.917	0.9068	0.8974	0.8197	0.843	0.8451	0.909	0.8974	0.9078	0.9811	0.8197	0.9748	0.9868	0.746	1
E4	0.6711	0.6567	0.6547	0.621	0.6347	0.6323	0.6743	0.6667	0.6767	0.6797	0.5851	0.6792	0.6857	0.6137	0.6896	1

## Sheet: S10
Table S10. RpK and essentiality analysis for each replicate in each library. KEGG orthology, pSORTb localization, and heme-binding motifs are shown for each gene. Genes lacking TA sites, genes lacking unique TA sites, rRNAs, and tRNAs are excluded from this table.
													LBS + Ions Replicate 1									LBS + Ions Replicate 2									LBS + Ions Replicate 3										SWB + Acetate Replicate 1
Sequence Record	Locus Tag	Start	End	Gene Length	Strand	Product	KEGG Orthology No.	Localization (Score)	Heme-binding Motifs	No. TA sites	No. TAs in 0-95%	No. Unique TAs in 0-95%	Hits	TA sites within gene with hits (%)	RpK	Trimmed Hits (hits in first 95% of gene)	Trimmed TA sites within gene with hits (%)	Trimmed RpK	Normalized Trimmed RpK	Log2 Normalized Trimmed RpK	Library Replicate Essentiality Call	Hits	TA sites within gene with hits (%)	RpK	Trimmed Hits (hits in first 95% of gene)	Trimmed TA sites within gene with hits (%)	Trimmed RpK	Normalized Trimmed RpK	Log2 Normalized Trimmed RpK	Library Replicate Essentiality Call	Hits	TA sites within gene with hits (%)	RpK	Trimmed Hits (hits in first 95% of gene)	Trimmed TA sites within gene with hits (%)	Trimmed RpK	Normalized Trimmed RpK	Log2 Normalized Trimmed RpK	Library Replicate Essentiality Call	Compiled Essentiality - All Library Replicates	Hits	TA sites within gene with hits (%)	RpK	Trimmed Hits (hits in first 95% of gene)	Trimmed TA sites within gene with hits (%)	Trimmed RpK	Normalized Trimmed RpK	Log2 Normalized Trimmed RpK	Library Replicate Essentiality Call
CP053562	AKL02_00015	1525	2371	846	+	dTDP-4-dehydrorhamnose reductase	K00067	Cytoplasmic (9.97)		20	20	4	83	10	98.1	83	10	103.2	41.0106	5.35792	Essential	165	10	195	165	10	205.2	73.3526	6.19678	Essential	138	10	163.1	138	10	171.6	53.8974	5.75214	Essential	Essential	122	10	144.2	122	10	151.7	53.8979	5.75216	Essential
CP053562	AKL02_00020	2370	3237	867	+	glucose-1-phosphate thymidylyltransferase RfbA	K00973	Cytoplasmic (9.26)		32	26	20	9120	56.2	10519	6830	61.5	8288.8	3293.88	11.6856	Nonessential	9861	56.2	11373.7	7662	61.5	9298.5	3323.92	11.6987	Nonessential	11540	56.2	13310.3	9253	61.5	11229.4	3527.01	11.7842	Nonessential	Nonessential	8053	56.2	9288.4	5996	61.5	7276.7	2585.36	11.3361	Nonessential
CP053562	AKL02_00025	3243	4152	909	+	glycosyltransferase		Unknown (2)		24	18	18	12064	66.7	13271.7	11829	66.7	13691	5440.66	12.4096	Nonessential	13968	66.7	15366.3	13715	66.7	15873.8	5674.38	12.4702	Nonessential	14888	66.7	16378.4	14541	66.7	16829.9	5286.06	12.368	Nonessential	Nonessential	14209	66.7	15631.5	14043	66.7	16253.5	5774.75	12.4955	Nonessential
CP053562	AKL02_00030	4795	4156	639	-	transcriptional regulator	K07167	Cytoplasmic (8.96)		16	14	14	973	50	1522.7	42	42.9	69.2	27.4993	4.78133	Essential	1039	50	1626	48	42.9	79.1	28.2758	4.82149	Essential	1468	87.5	2297.3	72	85.7	118.6	37.2508	5.2192	Essential	Essential	833	37.5	1303.6	9	28.6	14.8	5.25834	2.39461	Essential
CP053562	AKL02_00035	5460	4791	669	-	sigma-70 family RNA polymerase sigma factor		CytoplasmicMembrane (7.88)		16	12	12	1405	75	2100.1	1405	83.3	2209.1	877.873	9.77787	Nonessential	1796	75	2684.6	1796	83.3	2823.9	1009.46	9.97936	Nonessential	1838	75	2747.4	1838	83.3	2889.9	907.681	9.82604	Nonessential	Nonessential	1139	75	1702.5	1139	83.3	1790.9	636.294	9.31355	Nonessential
CP053562	AKL02_00040	5569	6880	1311	+	FAD-dependent oxidoreductase	K06954	Cytoplasmic (8.96)		42	40	38	8750	85.7	6674.3	8750	85	7028.1	2792.89	11.4475	Nonessential	9270	81	7070.9	9270	85	7445.8	2661.64	11.3781	Nonessential	10627	81	8106	10627	85	8535.7	2680.95	11.3885	Nonessential	Nonessential	7534	81	5746.8	7534	85	6051.4	2150.02	11.0701	Nonessential
CP053562	AKL02_00045	6876	7629	753	+	DUF1365 domain-containing protein	K09701	Cytoplasmic (8.96)		32	32	31	8255	75	10962.8	8255	75	11545.5	4588.06	12.1637	Nonessential	9558	75	12693.2	9558	75	13367.8	4778.57	12.2224	Nonessential	10188	81.2	13529.9	10188	81.2	14249	4475.43	12.1278	Nonessential	Nonessential	9021	75	11980.1	9021	75	12616.8	4482.66	12.1301	Nonessential
CP053562	AKL02_00050	7628	8792	1164	+	class I SAM-dependent methyltransferase	K00574	Cytoplasmic (9.97)		54	50	45	6490	59.3	5575.6	5600	60	5063.3	2012.1	10.9745	Nonessential	7912	55.6	6797.3	6907	56	6245	2232.39	11.1244	Nonessential	9516	59.3	8175.3	8580	60	7757.7	2436.59	11.2507	Nonessential	Nonessential	6615	55.6	5683	5818	56	5260.4	1868.98	10.868	Nonessential
CP053562	AKL02_00055	8793	9360	567	+	DUF3833 family protein		Unknown (2)		20	20	19	5653	70	9970	5653	70	10487.9	4167.78	12.0251	Nonessential	6507	80	11476.2	6507	80	12072.4	4315.5	12.0753	Nonessential	7463	80	13162.3	7463	80	13846	4348.85	12.0864	Nonessential	Nonessential	6121	80	10795.4	6121	80	11356.2	4034.78	11.9783	Nonessential
CP053562	AKL02_00060	10107	9360	747	-	monofunctional biosynthetic peptidoglycan transglycosylase	K03814	CytoplasmicMembrane (9.82)		12	12	9	547	50	732.3	547	50	770.4	306.149	8.25809	Growth Defect	738	50	988	738	50	1039.4	371.553	8.53742	Growth Defect	745	50	997.3	745	50	1049.3	329.572	8.36445	Growth Defect	Growth Defect	302	66.7	404.3	302	66.7	425.4	151.142	7.23976	Growth Defect
CP053562	AKL02_00065	11056	10138	918	-	Hint domain-containing protein		Unknown (2)		34	34	33	9703	64.7	10569.7	9703	64.7	11127.3	4421.87	12.1104	Nonessential	10974	70.6	11954.2	10974	70.6	12584.9	4498.71	12.1353	Nonessential	11469	70.6	12493.5	11469	70.6	13152.5	4131.03	12.0123	Nonessential	Nonessential	7801	64.7	8497.8	7801	64.7	8946.1	3178.49	11.6341	Nonessential
CP053562	AKL02_00070	11761	11185	576	-	DUF1269 domain-containing protein		Unknown (2)		10	8	7	1807	60	3137.2	1807	75	3303.5	1312.78	10.3584	Nonessential	2126	60	3691	2126	75	3886.7	1389.37	10.4402	Nonessential	2744	60	4763.9	2744	75	5016.5	1575.62	10.6217	Nonessential	Nonessential	3071	60	5331.6	3071	75	5614.3	1994.72	10.962	Nonessential
CP053562	AKL02_00075	16376	11837	4539	-	glutamate synthase large subunit	K00265	Cytoplasmic (9.97)		122	116	106	12999	70.5	2863.8	12806	72.4	2969.9	1180.21	10.2048	Nonessential	13750	70.5	3029.3	13608	72.4	3155.8	1128.1	10.1397	Nonessential	15870	75.4	3496.4	15696	75.9	3640.1	1143.31	10.159	Nonessential	Nonessential	11198	72.1	2467.1	11001	72.4	2551.3	906.459	9.8241	Nonessential
CP053562	AKL02_00080	17137	16372	765	-	hypothetical protein		Unknown (2.5)		32	32	31	8676	81.2	11341.2	8676	81.2	11934	4742.45	12.2114	Nonessential	8890	81.2	11620.9	8890	81.2	12228.3	4371.23	12.0938	Nonessential	10967	81.2	14335.9	10967	81.2	15085.3	4738.1	12.2101	Nonessential	Nonessential	7292	81.2	9532	7292	81.2	10030.3	3563.69	11.7992	Nonessential
CP053562	AKL02_00085	18597	17163	1434	-	NAD(P)-dependent oxidoreductase	K00266	Cytoplasmic (9.97)	CGVPYCH	34	32	26	1927	70.6	1343.8	1798	68.8	1320.1	524.594	9.03506	Nonessential	1939	64.7	1352.2	1886	62.5	1384.7	494.987	8.95125	Nonessential	2339	76.5	1631.1	2239	75	1643.9	516.328	9.01214	Nonessential	Nonessential	1560	70.6	1087.9	1559	68.8	1144.6	406.668	8.66771	Nonessential
CP053562	AKL02_00090	19613	18815	798	-	undecaprenyl-diphosphate phosphatase	K06153	CytoplasmicMembrane (10)		24	22	21	N/A	N/A	N/A	N/A	N/A	N/A	N/A	N/A	Essential	1	8.3	1.3	1	9.1	1.3	0.464709	-1.1056	Essential	1	8.3	1.3	1	9.1	1.3	0.408313	-1.29225	Essential	Essential	1	8.3	1.3	N/A	N/A	N/A	N/A	N/A	Essential
CP053562	AKL02_00095	20657	19670	987	-	complex I NDUFA9 subunit family protein		Unknown (2)		32	26	23	5831	81.2	5907.8	5186	76.9	5528.8	2197.09	11.1014	Nonessential	6768	81.2	6857.1	5901	76.9	6291	2248.83	11.135	Nonessential	7847	81.2	7950.4	6862	76.9	7315.6	2297.74	11.166	Nonessential	Nonessential	5055	81.2	5121.6	3977	76.9	4239.9	1506.41	10.5569	Nonessential
CP053562	AKL02_00105	21612	23184	1572	+	acyl CoA:acetate/3-ketoacid CoA transferase	K01026	Cytoplasmic (8.96)		36	36	36	13145	77.8	8362	13145	77.8	8804.4	3498.78	11.7726	Nonessential	15590	77.8	9917.3	15590	77.8	10442.1	3732.72	11.866	Nonessential	17924	77.8	11402	17924	77.8	12005.4	3770.74	11.8806	Nonessential	Nonessential	14081	77.8	8957.4	14081	77.8	9431.3	3350.87	11.7103	Nonessential
CP053562	AKL02_00110	23180	23948	768	+	enoyl-CoA hydratase/isomerase family protein	K01715	Cytoplasmic (9.97)		8	6	6	667	75	868.5	292	66.7	400	158.956	7.31248	Essential	1004	75	1307.3	395	66.7	541.1	193.426	7.59564	Growth Defect	1034	75	1346.4	455	66.7	623.3	195.771	7.61302	Growth Defect	Uncertain	798	75	1039.1	322	66.7	441.1	156.72	7.29204	Growth Defect
CP053562	AKL02_00115	23950	25477	1527	+	aldehyde dehydrogenase family protein		Cytoplasmic (9.97)		34	32	29	7907	70.6	5178.1	7616	68.8	5248.8	2085.82	11.0264	Nonessential	8989	70.6	5886.7	8733	68.8	6018.6	2151.46	11.0711	Nonessential	10410	76.5	6817.3	10082	75	6948.3	2182.37	11.0917	Nonessential	Nonessential	7391	70.6	4840.2	7056	68.8	4862.9	1727.75	10.7547	Nonessential
CP053562	AKL02_00120	25528	26782	1254	+	carbohydrate ABC transporter substrate-binding protein	K17315	Periplasmic (10)		16	12	12	6406	100	5108.5	5624	100	4722.1	1876.51	10.8738	Nonessential	7401	100	5901.9	6390	100	5365.2	1917.89	10.9053	Nonessential	8274	100	6598.1	7241	100	6079.8	1909.59	10.899	Nonessential	Nonessential	5878	100	4687.4	4938	100	4146.1	1473.08	10.5246	Nonessential
CP053562	AKL02_00125	26855	27749	894	+	sugar ABC transporter permease	K17316	CytoplasmicMembrane (10)		36	30	27	7616	55.6	8519	4466	53.3	5260.3	2090.39	11.0296	Nonessential	7860	55.6	8791.9	4763	53.3	5610.1	2005.43	10.9697	Nonessential	8939	55.6	9998.9	5785	53.3	6813.9	2140.16	11.0635	Nonessential	Nonessential	7339	55.6	8209.2	4112	53.3	4843.3	1720.79	10.7489	Nonessential
CP053562	AKL02_00130	27748	28633	885	+	carbohydrate ABC transporter permease	K17317	CytoplasmicMembrane (10)		30	28	25	4451	53.3	5029.4	4451	57.1	5292.5	2103.18	11.0384	Nonessential	5105	60	5768.4	5105	64.3	6070.2	2169.91	11.0834	Nonessential	6008	60	6788.7	6008	64.3	7143.9	2243.81	11.1317	Nonessential	Nonessential	4315	60	4875.7	4315	64.3	5130.8	1822.94	10.832	Nonessential
CP053562	AKL02_00135	28638	29751	1113	+	sn-glycerol-3-phosphate ABC transporter ATP-binding protein UgpC	K10112	CytoplasmicMembrane (9.99)		22	22	18	821	27.3	737.6	821	27.3	776.7	308.652	8.26984	Growth Defect	1208	27.3	1085.4	1208	27.3	1142.9	408.551	8.67437	Nonessential	1373	27.3	1233.6	1373	27.3	1299	407.999	8.67242	Nonessential	Uncertain	999	27.3	897.6	999	27.3	945.1	335.787	8.3914	Growth Defect
CP053562	AKL02_00140	29747	31247	1500	+	GMC family oxidoreductase		CytoplasmicMembrane (10)		40	36	34	6059	45	4039.3	5439	44.4	3816.8	1516.76	10.5668	Nonessential	6607	40	4404.7	6017	38.9	4222.5	1509.41	10.5598	Nonessential	7668	40	5112	7017	38.9	4924.2	1546.63	10.5949	Nonessential	Nonessential	5757	40	3838	5175	38.9	3631.6	1290.28	10.3335	Nonessential
CP053562	AKL02_00145	31289	32876	1587	+	alanine-phosphoribitol ligase		CytoplasmicMembrane (7.88)		68	66	59	15468	73.5	9746.7	15468	75.8	10257.3	4076.14	11.993	Nonessential	16690	73.5	10516.7	16690	75.8	11067.6	3956.32	11.9499	Nonessential	19911	73.5	12546.3	19911	75.8	13203.6	4147.08	12.0179	Nonessential	Nonessential	14619	73.5	9211.7	14619	75.8	9694.3	3444.32	11.75	Nonessential
CP053562	AKL02_00150	32877	33210	333	+	Dabb family protein		Cytoplasmic (8.96)		6	6	6	201	33.3	603.6	201	33.3	636.1	252.779	7.98174	Growth Defect	261	33.3	783.8	261	33.3	825.9	295.233	8.20571	Growth Defect	190	33.3	570.6	190	33.3	601.3	188.861	7.56118	Growth Defect	Growth Defect	198	66.7	594.6	198	66.7	626.6	222.627	7.79848	Growth Defect
CP053562	AKL02_00155	33211	34237	1026	+	LacI family transcriptional regulator	K02529	Cytoplasmic (9.97)		22	22	21	3036	45.5	2959.1	3036	45.5	3113.8	1237.39	10.2731	Nonessential	3327	36.4	3242.7	3327	36.4	3412.3	1219.79	10.2524	Nonessential	3832	36.4	3734.9	3832	36.4	3930.3	1234.46	10.2697	Nonessential	Nonessential	2931	36.4	2856.7	2931	36.4	3006.2	1068.08	10.0608	Nonessential
CP053562	AKL02_00160	34330	35500	1170	+	Gfo/Idh/MocA family oxidoreductase		Unknown (5.41)		42	42	38	8881	57.1	7590.6	8881	57.1	7993.7	3176.61	11.6333	Nonessential	9721	61.9	8308.5	9721	61.9	8749.8	3127.78	11.6109	Nonessential	10876	61.9	9295.7	10876	61.9	9789.4	3074.73	11.5862	Nonessential	Nonessential	9166	61.9	7834.2	9166	61.9	8250.2	2931.24	11.5173	Nonessential
CP053562	AKL02_00165	35524	37615	2091	+	FAD-binding protein		Cytoplasmic (8.96)		56	56	53	13457	71.4	6435.7	13457	71.4	6775.9	2692.67	11.3948	Nonessential	15398	71.4	7363.9	15398	71.4	7753.3	2771.56	11.4365	Nonessential	17453	71.4	8346.7	17453	71.4	8788	2760.2	11.4306	Nonessential	Nonessential	13678	71.4	6541.4	13678	71.4	6887.2	2446.97	11.2568	Nonessential
CP053562	AKL02_00170	37611	38550	939	+	sugar kinase	K00874	Cytoplasmic (8.96)		28	26	24	6454	57.1	6873.3	6167	53.8	6913.7	2747.43	11.4239	Nonessential	7805	57.1	8312	7356	53.8	8246.6	2947.9	11.5255	Nonessential	8531	57.1	9085.2	8074	53.8	9051.6	2842.99	11.4732	Nonessential	Nonessential	6900	57.1	7348.2	6642	53.8	7446.2	2645.58	11.3694	Nonessential
CP053562	AKL02_00175	38945	38723	222	-	hypothetical protein		Unknown (2)		6	6	6	1725	66.7	7770.3	1725	66.7	8175.4	3248.82	11.6657	Nonessential	1913	66.7	8617.1	1913	66.7	9066.4	3240.95	11.6622	Nonessential	2308	66.7	10396.4	2308	66.7	10938.4	3435.61	11.7464	Nonessential	Nonessential	1587	66.7	7148.6	1587	66.7	7521.3	2672.26	11.3838	Nonessential
CP053562	AKL02_00180	40226	39356	870	-	MurR/RpiR family transcriptional regulator		Cytoplasmic (9.97)		28	24	21	4642	50	5335.6	4398	41.7	5318	2113.32	11.0453	Nonessential	4884	50	5613.8	4624	41.7	5591.3	1998.71	10.9649	Nonessential	6041	50	6943.7	5610	41.7	6783.6	2130.64	11.0571	Nonessential	Nonessential	4382	57.1	5036.8	4181	50	5055.6	1796.22	10.8107	Nonessential
CP053562	AKL02_00185	40372	41143	771	+	N-formylglutamate amidohydrolase		Cytoplasmic (8.96)		16	14	13	3805	75	4935.1	3454	71.4	4718.6	1875.12	10.8728	Nonessential	3629	75	4706.9	3406	71.4	4653	1663.3	10.6998	Nonessential	4236	75	5494.2	3919	71.4	5353.8	1681.56	10.7156	Nonessential	Nonessential	3300	75	4280.2	3036	71.4	4147.5	1473.58	10.5251	Nonessential
CP053562	AKL02_00190	41142	41649	507	+	TRAP transporter small permease subunit		CytoplasmicMembrane (10)		24	22	21	9057	83.3	17863.9	9057	90.9	18790.5	7467.15	12.8663	Nonessential	10500	83.3	20710.1	10500	90.9	21784.2	7787.17	12.9269	Nonessential	12379	91.7	24416.2	12379	100	25682.6	8066.58	12.9777	Nonessential	Nonessential	10133	83.3	19986.2	10133	90.9	21022.8	7469.25	12.8667	Nonessential
CP053562	AKL02_00195	41648	42974	1326	+	TRAP transporter large permease subunit		CytoplasmicMembrane (10)		38	34	29	10116	78.9	7629	9806	82.4	7782.5	3092.68	11.5946	Nonessential	11854	78.9	8939.7	11559	82.4	9173.8	3279.35	11.6792	Nonessential	13761	78.9	10377.8	13404	82.4	10638.1	3341.29	11.7062	Nonessential	Nonessential	10741	78.9	8100.3	10503	82.4	8335.7	2961.62	11.5322	Nonessential
CP053562	AKL02_00200	43019	44057	1038	+	TRAP transporter substrate-binding protein DctP		Unknown (2.5)		34	28	25	4351	58.8	4191.7	3996	64.3	4052.7	1610.5	10.6533	Nonessential	4891	64.7	4711.9	4405	71.4	4467.5	1596.99	10.6411	Nonessential	5796	58.8	5583.8	5207	64.3	5280.9	1658.66	10.6958	Nonessential	Nonessential	4187	58.8	4033.7	3938	64.3	3993.9	1419	10.4707	Nonessential
CP053562	AKL02_00205	44167	45532	1365	+	glutamine synthetase	K01915	Cytoplasmic (9.97)		48	48	45	11803	70.8	8646.9	11803	70.8	9100.2	3616.32	11.8203	Nonessential	12994	75	9519.4	12994	75	10018.5	3581.3	11.8063	Nonessential	14891	70.8	10909.2	14891	70.8	11481.1	3606.07	11.8162	Nonessential	Nonessential	12440	70.8	9113.6	12440	70.8	9591.4	3407.76	11.7346	Nonessential
CP053562	AKL02_00210	45576	46965	1389	+	aldehyde dehydrogenase family protein		Cytoplasmic (9.97)		36	32	30	8387	72.2	6038.2	8359	75	6332.6	2516.51	11.2972	Nonessential	9358	61.1	6737.2	9319	62.5	7059.8	2523.66	11.3013	Nonessential	10168	66.7	7320.4	10073	68.8	7631.1	2396.83	11.2269	Nonessential	Nonessential	9085	72.2	6540.7	9042	75	6850	2433.76	11.249	Nonessential
CP053562	AKL02_00215	46961	48116	1155	+	iron-containing alcohol dehydrogenase		Cytoplasmic (9.97)		28	24	23	2077	64.3	1798.3	2047	66.7	1866	741.529	9.53436	Nonessential	2325	64.3	2013	2301	66.7	2097.5	749.79	9.55034	Nonessential	2551	64.3	2208.7	2521	66.7	2298.1	721.804	9.49546	Nonessential	Nonessential	1651	71.4	1429.4	1593	75	1452.1	515.921	9.01101	Nonessential
CP053562	AKL02_00220	48356	49463	1107	+	ABC transporter substrate-binding protein	K02055	Unknown (2.5)		42	38	35	12955	66.7	11702.8	12955	73.7	12314.6	4893.69	12.2567	Nonessential	13598	66.7	12283.6	13598	73.7	12925.9	4620.6	12.1739	Nonessential	15578	66.7	14072.3	15578	73.7	14808	4651	12.1833	Nonessential	Nonessential	12784	66.7	11548.3	12784	73.7	12152.1	4317.56	12.076	Nonessential
CP053562	AKL02_00225	49540	50395	855	+	ABC transporter permease subunit	K02054	CytoplasmicMembrane (10)		26	24	23	10309	76.9	12057.3	9968	75	12275.9	4878.31	12.2522	Nonessential	11999	76.9	14033.9	11652	75	14349.8	5129.6	12.3246	Nonessential	13187	76.9	15423.4	12779	75	15737.7	4943.01	12.2712	Nonessential	Nonessential	10494	76.9	12273.7	10166	75	12519.7	4448.16	12.119	Nonessential
CP053562	AKL02_00230	50391	51180	789	+	ABC transporter permease	K02053	CytoplasmicMembrane (10)		36	32	28	10879	61.1	13788.3	10122	62.5	13496	5363.17	12.3889	Nonessential	11788	55.6	14940.4	10966	56.2	14621.3	5226.66	12.3517	Nonessential	13241	61.1	16782	12118	62.5	16157.3	5074.8	12.3091	Nonessential	Nonessential	10492	61.1	13297.8	9610	62.5	12813.3	4552.47	12.1524	Nonessential
CP053562	AKL02_00235	51183	52242	1059	+	ABC transporter ATP-binding protein	K02052	CytoplasmicMembrane (9.99)		14	14	14	2807	71.4	2650.6	2807	71.4	2790.3	1108.84	10.1148	Nonessential	2747	71.4	2594	2747	71.4	2730.6	976.104	9.93089	Nonessential	3051	71.4	2881	3051	71.4	3032.8	952.564	9.89567	Nonessential	Nonessential	3246	71.4	3065.2	3246	71.4	3226.6	1146.39	10.1629	Nonessential
CP053562	AKL02_00240	52352	53096	744	+	hypothetical protein		Cytoplasmic (8.96)		18	18	15	3921	77.8	5270.2	3921	77.8	5546	2203.92	11.1059	Nonessential	4487	66.7	6030.9	4487	66.7	6346.5	2268.67	11.1476	Nonessential	4844	66.7	6510.8	4844	66.7	6851.5	2151.97	11.0714	Nonessential	Nonessential	3484	66.7	4682.8	3484	66.7	4927.9	1750.85	10.7738	Nonessential
CP053562	AKL02_00245	53171	53813	642	+	DedA family protein		CytoplasmicMembrane (10)		22	22	22	7471	54.5	11637.1	7471	54.5	12247.5	4867.03	12.2488	Nonessential	8429	54.5	13129.3	8429	54.5	13818	4939.5	12.2701	Nonessential	8563	63.6	13338	8563	63.6	14037.7	4409.06	12.1063	Nonessential	Nonessential	5795	54.5	9026.5	5795	54.5	9500	3375.28	11.7208	Nonessential
CP053562	AKL02_00250	53918	54533	615	+	ribonuclease D	K03684	Cytoplasmic (9.97)		8	8	8	344	75	559.3	344	75	589	234.062	7.87075	Growth Defect	283	100	460.2	283	100	484.6	173.229	7.43654	Growth Defect	278	75	452	278	75	476	149.506	7.22406	Essential	Uncertain	94	75	152.8	94	75	161	57.2022	5.838	Essential
CP053562	AKL02_00255	54513	55470	957	+	KpsF/GutQ family sugar-phosphate isomerase	K06041	Cytoplasmic (8.96)		14	14	13	N/A	N/A	N/A	N/A	N/A	N/A	N/A	N/A	Essential	N/A	N/A	N/A	N/A	N/A	N/A	N/A	N/A	Essential	1	14.3	1	1	14.3	1.1	0.345496	-1.53326	Essential	Essential	N/A	N/A	N/A	N/A	N/A	N/A	N/A	N/A	Essential
CP053562	AKL02_00260	55469	56072	603	+	LPS export ABC transporter periplasmic protein LptC	K11719	Unknown (2)		30	26	25	4231	20	7016.6	2565	15.4	4476.4	1778.87	10.7967	Nonessential	4287	33.3	7109.5	2555	30.8	4459	1593.95	10.6384	Nonessential	4583	20	7600.3	2717	15.4	4741.7	1489.31	10.5404	Nonessential	Nonessential	4823	20	7998.3	2999	15.4	5233.9	1859.57	10.8608	Nonessential
CP053562	AKL02_00265	56080	56572	492	+	lipopolysaccharide transport periplasmic protein LptA	K09774	Unknown (2.5)		4	4	4	309	50	628	309	50	661.7	262.953	8.03866	Growth Defect	207	50	420.7	207	50	443.3	158.466	7.30803	Essential	330	50	670.7	330	50	706.6	221.934	7.79399	Growth Defect	Uncertain	79	50	160.6	79	50	169.2	60.1156	5.90967	Essential
CP053562	AKL02_00270	56571	57348	777	+	LPS export ABC transporter ATP-binding protein	K06861	Cytoplasmic (9.12)		22	20	19	N/A	N/A	N/A	N/A	N/A	N/A	N/A	N/A	Essential	2	18.2	2.6	2	20	2.7	0.965165	-0.0511523	Essential	N/A	N/A	N/A	N/A	N/A	N/A	N/A	N/A	Essential	Essential	10	9.1	12.9	10	10	13.6	4.83198	2.27262	Essential
CP053562	AKL02_00275	57645	58221	576	+	ribosome-associated translation inhibitor RaiA		Cytoplasmic (9.97)		24	24	21	10014	66.7	17385.4	10014	66.7	18307.1	7275.05	12.8287	Nonessential	12048	66.7	20916.7	12048	66.7	22025.6	7873.46	12.9428	Nonessential	13417	66.7	23293.4	13417	66.7	24528.3	7704.03	12.9114	Nonessential	Nonessential	7060	66.7	12256.9	7060	66.7	12906.8	4585.69	12.1629	Nonessential
CP053562	AKL02_00280	58254	58719	465	+	PTS transporter subunit EIIA	K02806	Cytoplasmic (9.97)		10	10	10	678	100	1458.1	678	100	1533.9	609.556	9.25161	Nonessential	966	100	2077.4	966	100	2185.5	781.248	9.60964	Nonessential	1002	100	2154.8	1002	100	2267	712.036	9.47581	Nonessential	Nonessential	161	80	346.2	161	80	364.3	129.433	7.01606	Essential
CP053562	AKL02_00285	60178	58786	1392	-	nodulation protein NodH		Unknown (2)		38	34	29	19687	57.9	14143	13018	52.9	9847.2	3913.17	11.9341	Nonessential	20787	57.9	14933.2	14080	52.9	10650.5	3807.22	11.8945	Nonessential	22449	57.9	16127.2	15274	52.9	11553.7	3628.87	11.8253	Nonessential	Nonessential	17570	57.9	12622.1	11136	52.9	8423.6	2992.85	11.5473	Nonessential
CP053562	AKL02_00290	61882	60181	1701	-	glycosyl transferase		Unknown (2)		54	50	45	23031	77.8	13539.7	21469	76	13285.3	5279.44	12.3662	Nonessential	24842	77.8	14604.4	23348	76	14448	5164.71	12.3345	Nonessential	27587	77.8	16218.1	25828	76	15982.7	5019.96	12.2935	Nonessential	Nonessential	22239	77.8	13074.1	21228	76	13136.1	4667.16	12.1883	Nonessential
CP053562	AKL02_00295	62882	61895	987	-	glycosyltransferase family 2 protein		Unknown (2)		48	48	45	11545	70.8	11697.1	11545	70.8	12308.1	4891.11	12.2559	Nonessential	12447	75	12610.9	12447	75	13269.7	4743.5	12.2117	Nonessential	15072	75	15270.5	15072	75	16068.2	5046.82	12.3012	Nonessential	Nonessential	12202	70.8	12362.7	12202	70.8	13008.5	4621.83	12.1742	Nonessential
CP053562	AKL02_00300	64141	63118	1023	-	glycosyltransferase family 2 protein		Unknown (2)		28	28	26	6808	78.6	6654.9	6808	78.6	7004.1	2783.36	11.4426	Nonessential	8013	78.6	7832.8	8013	78.6	8243.8	2946.9	11.525	Nonessential	8473	78.6	8282.5	8473	78.6	8717.1	2737.93	11.4189	Nonessential	Nonessential	8984	71.4	8782	8984	71.4	9242.8	3283.9	11.6812	Nonessential
CP053562	AKL02_00305	65153	64166	987	-	UDP-glucose 4-epimerase GalE	K01784	Cytoplasmic (9.97)		30	26	22	8870	80	8986.8	8186	76.9	8727.1	3468.06	11.7599	Nonessential	14158	80	14344.5	13415	76.9	14301.7	5112.41	12.3198	Nonessential	7185	73.3	7279.6	6511	69.2	6941.4	2180.21	11.0902	Nonessential	Nonessential	5323	73.3	5393.1	4860	69.2	5181.2	1840.84	10.8462	Nonessential
CP053562	AKL02_00310	66050	65156	894	-	UTP--glucose-1-phosphate uridylyltransferase GalU	K00963	Cytoplasmic (9.97)		32	28	26	N/A	N/A	N/A	N/A	N/A	N/A	N/A	N/A	Essential	6	6.2	6.7	6	7.1	7.1	2.53803	1.34371	Essential	6	31.2	6.7	6	35.7	7.1	2.23002	1.15706	Essential	Essential	3	12.5	3.4	3	14.3	3.5	1.24353	0.314436	Essential
CP053562	AKL02_00315	67045	66244	801	-	3-deoxy-manno-octulosonate cytidylyltransferase	K00979	Cytoplasmic (9.97)		24	24	22	N/A	N/A	N/A	N/A	N/A	N/A	N/A	N/A	Essential	N/A	N/A	N/A	N/A	N/A	N/A	N/A	N/A	Essential	N/A	N/A	N/A	N/A	N/A	N/A	N/A	N/A	Essential	Essential	N/A	N/A	N/A	N/A	N/A	N/A	N/A	N/A	Essential
CP053562	AKL02_00320	67839	67044	795	-	3'(2'),5'-bisphosphate nucleotidase CysQ	K01082	Cytoplasmic (9.97)		26	22	17	222	15.4	279.2	N/A	N/A	N/A	N/A	N/A	Essential	209	30.8	262.9	21	27.3	27.8	9.93763	3.3129	Essential	290	30.8	364.8	5	27.3	6.6	2.07298	1.0517	Essential	Essential	24	15.4	30.2	1	9.1	1.3	0.461881	-1.11441	Essential
CP053562	AKL02_00325	67970	68792	822	+	ABC transporter permease		CytoplasmicMembrane (10)		50	44	40	19739	84	24013.4	18297	81.8	23427.7	9309.92	13.1846	Nonessential	22431	84	27288.3	20631	81.8	26416.1	9442.93	13.205	Nonessential	25379	88	30874.7	23558	86.4	30163.9	9474.1	13.2098	Nonessential	Nonessential	21498	84	26153.3	19726	81.8	25257.4	8973.78	13.1315	Nonessential
CP053562	AKL02_00330	69818	68825	993	-	LacI family DNA-binding transcriptional regulator	K06145	Cytoplasmic (9.97)		24	24	22	2909	75	2929.5	2909	75	3084.8	1225.87	10.2596	Nonessential	3359	75	3382.7	3359	75	3562	1273.3	10.3144	Nonessential	4312	75	4342.4	4312	75	4572.6	1436.2	10.488	Nonessential	Nonessential	2322	75	2338.4	2322	75	2462.4	874.873	9.77293	Nonessential
CP053562	AKL02_00340	70403	71210	807	+	hypothetical protein	K07270	Cytoplasmic (9.97)		76	70	69	23055	78.9	28568.8	21886	80	28534.6	11339.3	13.4691	Growth Advantage	29715	76.3	36821.6	28644	77.1	37345.5	13349.8	13.7045	Growth Advantage	28044	78.9	34750.9	26928	80	35108.2	11027	13.4288	Growth Advantage	Growth Advantage	19737	76.3	24457.2	18746	77.1	24440.7	8683.61	13.0841	Nonessential
CP053562	AKL02_00345	72797	71549	1248	-	saccharopine dehydrogenase family protein		Cytoplasmic (8.96)		44	42	39	13062	100	10466.3	12856	100	10839.8	4307.62	12.0727	Nonessential	14268	100	11432.7	14037	100	11835.6	4230.86	12.0467	Nonessential	15596	100	12496.8	15305	100	12904.7	4053.2	11.9848	Nonessential	Nonessential	12319	100	9871	12156	100	10249.6	3641.61	11.8304	Nonessential
CP053562	AKL02_00350	73943	72848	1095	-	carboxynorspermidine decarboxylase	K13747	Cytoplasmic (8.96)		36	32	29	8903	55.6	8130.6	8723	56.2	8387.5	3333.1	11.7027	Nonessential	9489	55.6	8665.8	9313	56.2	8954.8	3201.06	11.6443	Nonessential	10550	61.1	9634.7	10156	62.5	9765.4	3067.19	11.5827	Nonessential	Nonessential	7478	55.6	6829.2	7274	56.2	6994.2	2484.99	11.279	Nonessential
CP053562	AKL02_00355	74734	74005	729	-	helix-turn-helix domain-containing protein		CytoplasmicMembrane (9.86)		24	22	22	2575	58.3	3532.2	1695	54.5	2445.9	971.975	9.92478	Nonessential	2821	58.3	3869.7	1770	54.5	2554.1	913.01	9.83449	Nonessential	3346	58.3	4589.8	2335	54.5	3369.4	1058.29	10.0475	Nonessential	Nonessential	2390	50	3278.5	1606	45.5	2317.5	823.391	9.68543	Nonessential
CP053562	AKL02_00360	74963	74681	282	-	hypothetical protein		Unknown (2.5)		12	10	10	576	66.7	2042.6	576	80	2149.3	854.109	9.73828	Nonessential	678	66.7	2404.3	678	80	2529.9	904.36	9.82075	Nonessential	943	66.7	3344	943	80	3518.7	1105.18	10.1101	Nonessential	Nonessential	566	66.7	2007.1	566	80	2111.9	750.343	9.55141	Nonessential
CP053562	AKL02_00365	75132	75684	552	+	hypothetical protein		Unknown (2.5)		14	12	11	847	71.4	1534.4	600	66.7	1145	455.011	8.82976	Nonessential	951	57.1	1722.8	822	50	1568.7	560.761	9.13124	Nonessential	1297	71.4	2349.6	1140	66.7	2175.6	683.328	9.41644	Nonessential	Nonessential	1284	57.1	2326.1	1216	50	2320.6	824.493	9.68736	Nonessential
CP053562	AKL02_00370	75787	76423	636	+	ribonuclease HII	K03470	Cytoplasmic (9.97)		34	26	26	6125	58.8	9630.5	6125	76.9	10140.7	4029.81	11.9765	Nonessential	6395	58.8	10055	6393	69.2	10584.4	3783.59	11.8855	Nonessential	7150	58.8	11242.1	7149	69.2	11836.1	3717.57	11.8601	Nonessential	Nonessential	6486	52.9	10198.1	6486	69.2	10738.4	3815.28	11.8976	Nonessential
CP053562	AKL02_00375	76536	77640	1104	+	site-specific DNA-methyltransferase	K13581	Cytoplasmic (8.96)		24	24	21	21	25	19	21	25	20	7.94779	2.99055	Essential	36	41.7	32.6	36	41.7	34.3	12.2612	3.61602	Essential	38	66.7	34.4	38	66.7	36.2	11.37	3.50716	Essential	Essential	N/A	N/A	N/A	N/A	N/A	N/A	N/A	N/A	Essential
CP053562	AKL02_00380	78272	77882	390	-	MarR family transcriptional regulator		Cytoplasmic (8.96)		6	6	5	434	66.7	1112.8	434	66.7	1169.8	464.866	8.86067	Nonessential	497	66.7	1274.4	497	66.7	1339.6	478.865	8.90347	Nonessential	530	66.7	1359	530	66.7	1428.6	448.705	8.80962	Nonessential	Nonessential	277	66.7	710.3	277	66.7	746.6	265.262	8.05127	Growth Defect
CP053562	AKL02_00385	79153	78325	828	-	carbon-nitrogen hydrolase family protein	K11206	Cytoplasmic (9.97)		26	26	24	5263	61.5	6356.3	5263	61.5	6687.4	2657.5	11.3759	Nonessential	5960	53.8	7198.1	5960	53.8	7573.1	2707.15	11.4026	Nonessential	7486	61.5	9041.1	7486	61.5	9512.1	2987.63	11.5448	Nonessential	Nonessential	4984	53.8	6019.3	4984	53.8	6332.9	2250.03	11.1357	Nonessential
CP053562	AKL02_00390	79415	79157	258	-	glutaredoxin 3	K03676	Unknown (2)		4	4	4	122	50	472.9	122	50	498	197.9	7.62863	Growth Defect	150	50	581.4	150	50	612.2	218.842	7.77375	Growth Defect	174	50	674.4	174	50	710.2	223.065	7.80132	Growth Defect	Growth Defect	167	50	647.3	167	50	681.6	242.168	7.91986	Growth Defect
CP053562	AKL02_00395	80176	79450	726	-	ComF family protein		Cytoplasmic (9.26)		16	14	14	3339	62.5	4599.2	2884	57.1	4179.7	1660.97	10.6978	Nonessential	3604	62.5	4964.2	3164	57.1	4585.5	1639.17	10.6788	Nonessential	4699	75	6472.5	4001	71.4	5798.6	1821.27	10.8307	Nonessential	Nonessential	3603	62.5	4962.8	3135	57.1	4543.5	1614.27	10.6567	Nonessential
CP053562	AKL02_00400	80207	81044	837	+	methyltransferase domain-containing protein		Cytoplasmic (8.96)		20	18	17	N/A	N/A	N/A	N/A	N/A	N/A	N/A	N/A	Essential	1	10	1.2	1	11.1	1.3	0.464709	-1.1056	Essential	1	10	1.2	1	11.1	1.3	0.408313	-1.29225	Essential	Essential	1	10	1.2	1	11.1	1.3	0.461881	-1.11441	Essential
CP053562	AKL02_00405	82382	81035	1347	-	trehalose-6-phosphate synthase	K00697	Cytoplasmic (9.97)		46	42	41	14378	69.6	10674.1	9473	71.4	7400.8	2941	11.5221	Nonessential	15750	73.9	11692.7	10610	76.2	8289.1	2963.09	11.5329	Nonessential	17580	69.6	13051.2	11975	71.4	9355.5	2938.44	11.5208	Nonessential	Nonessential	13486	69.6	10011.9	9088	71.4	7100	2522.58	11.3007	Nonessential
CP053562	AKL02_00410	83050	82396	654	-	trehalose-phosphatase	K01087	Cytoplasmic (8.96)		8	8	8	2941	75	4496.9	2941	75	4735.9	1882	10.878	Nonessential	3225	75	4931.2	3225	75	5193.2	1856.41	10.8583	Nonessential	3465	75	5298.2	3465	75	5579.7	1752.51	10.7752	Nonessential	Nonessential	2533	75	3873.1	2533	75	4078.9	1449.2	10.501	Nonessential
CP053562	AKL02_00415	83256	84312	1056	+	ferrochelatase	K01772	Cytoplasmic (9.97)		36	36	31	1	5.6	0.9	1	5.6	1	0.397389	-1.33137	Essential	N/A	N/A	N/A	N/A	N/A	N/A	N/A	N/A	Essential	1	5.6	0.9	1	5.6	1	0.314087	-1.67076	Essential	Essential	1	5.6	0.9	1	5.6	1	0.355293	-1.49292	Essential
CP053562	AKL02_00420	84459	84792	333	+	hypothetical protein		Unknown (2.5)		14	12	12	3481	57.1	10453.5	3481	66.7	11015.8	4377.56	12.0959	Nonessential	3568	57.1	10714.7	3568	66.7	11291.1	4036.21	11.9788	Nonessential	3987	57.1	11973	3987	66.7	12617.1	3962.87	11.9523	Nonessential	Nonessential	3670	42.9	11021	3670	50	11613.9	4126.34	12.0106	Nonessential
CP053562	AKL02_00425	85474	84868	606	-	L,D-transpeptidase	K16291	Unknown (2.5)		32	32	31	6568	81.2	10838.3	6568	81.2	11402.8	4531.35	12.1457	Nonessential	6945	81.2	11460.4	6945	81.2	12057.3	4310.11	12.0735	Nonessential	7742	81.2	12775.6	7742	81.2	13441	4221.65	12.0436	Nonessential	Nonessential	7263	81.2	11985.1	7263	81.2	12609.4	4480.03	12.1293	Nonessential
CP053562	AKL02_00430	85642	86158	516	+	CAP domain-containing protein		Unknown (2)		14	14	11	2134	42.9	4135.7	2134	42.9	4355.1	1730.67	10.7571	Nonessential	2918	57.1	5655	2918	57.1	5955.1	2128.76	11.0558	Nonessential	3972	57.1	7697.7	3972	57.1	8106.1	2546.02	11.314	Nonessential	Nonessential	2143	42.9	4153.1	2143	42.9	4373.5	1553.87	10.6017	Nonessential
CP053562	AKL02_00435	86729	86228	501	-	L,D-transpeptidase family protein		Unknown (2.5)		22	22	20	6201	90.9	12377.2	6201	90.9	13027.3	5176.91	12.3379	Nonessential	7427	90.9	14824.4	7427	90.9	15602.9	5577.55	12.4454	Nonessential	8515	90.9	16996	8515	90.9	17888.7	5618.61	12.456	Nonessential	Nonessential	5601	90.9	11179.6	5601	90.9	11766.8	4180.66	12.0295	Nonessential
CP053562	AKL02_00440	88012	86791	1221	-	class I SAM-dependent RNA methyltransferase	K03215	Cytoplasmic (9.97)		12	10	9	1863	66.7	1525.8	1607	60	1385.3	550.504	9.10461	Nonessential	2046	66.7	1675.7	1848	60	1593.1	569.483	9.15351	Nonessential	2135	66.7	1748.6	1896	60	1634.5	513.376	9.00387	Nonessential	Nonessential	1773	66.7	1452.1	1710	60	1474.1	523.737	9.0327	Nonessential
CP053562	AKL02_00445	89878	88051	1827	-	ABC transporter ATP-binding protein	K06147	CytoplasmicMembrane (10)		46	40	36	12162	65.2	6656.8	11273	60	6493.7	2580.53	11.3335	Nonessential	13547	69.6	7414.9	12429	65	7159.6	2559.33	11.3216	Nonessential	15533	65.2	8501.9	14456	60	8327.2	2615.47	11.3529	Nonessential	Nonessential	12120	65.2	6633.8	11192	60	6447	2290.57	11.1615	Nonessential
CP053562	AKL02_00450	91061	89921	1140	-	CCA tRNA nucleotidyltransferase	K00970	Cytoplasmic (9.97)		28	26	24	597	7.1	523.7	N/A	N/A	N/A	N/A	N/A	Essential	653	35.7	572.8	14	30.8	12.9	4.61134	2.20519	Essential	552	35.7	484.2	14	30.8	12.9	4.05173	2.01854	Essential	Essential	260	7.1	228.1	N/A	N/A	N/A	N/A	N/A	Essential
CP053562	AKL02_00455	91651	91057	594	-	CoA pyrophosphatase		Cytoplasmic (9.97)		18	18	17	5365	77.8	9032	5365	77.8	9512.4	3780.13	11.8842	Nonessential	5998	77.8	10097.6	5998	77.8	10634.8	3801.61	11.8924	Nonessential	7452	77.8	12545.5	7452	77.8	13212.8	4149.97	12.0189	Nonessential	Nonessential	5594	66.7	9417.5	5594	66.7	9918.4	3523.94	11.783	Nonessential
CP053562	AKL02_00460	92672	91643	1029	-	Hsp33 family molecular chaperone HslO	K04083	Cytoplasmic (9.97)		28	28	27	9175	92.9	8916.4	9175	92.9	9381.4	3728.07	11.8642	Nonessential	9785	85.7	9509.2	9785	85.7	10005.1	3576.51	11.8043	Nonessential	10841	85.7	10535.5	10841	85.7	11084.9	3481.63	11.7655	Nonessential	Nonessential	7480	92.9	7269.2	7480	92.9	7648.3	2717.39	11.408	Nonessential
CP053562	AKL02_00465	92769	93210	441	+	NUDIX hydrolase	K03574	Cytoplasmic (8.96)		16	16	15	4347	62.5	9857.1	4347	62.5	10374.7	4122.8	12.0094	Nonessential	4354	62.5	9873	4354	62.5	10391.4	3714.6	11.859	Nonessential	5304	75	12027.2	5304	75	12658.7	3975.94	11.9571	Nonessential	Nonessential	3849	62.5	8727.9	3849	62.5	9186.2	3263.79	11.6723	Nonessential
CP053562	AKL02_00470	94576	93265	1311	-	fused response regulator/phosphatase	K07315	Cytoplasmic (9.97)		40	38	36	7228	55	5513.3	5557	52.6	4463.5	1773.75	10.7926	Nonessential	7272	55	5546.9	5786	52.6	4647.4	1661.3	10.6981	Nonessential	8964	55	6837.5	6984	52.6	5609.6	1761.9	10.7829	Nonessential	Nonessential	5935	55	4527.1	5078	52.6	4078.7	1449.13	10.501	Nonessential
CP053562	AKL02_00475	94726	95056	330	+	Hpt domain-containing protein	K20976	Cytoplasmic (8.96)		8	6	6	7122	50	21581.8	7122	66.7	22754	9042.2	13.1425	Nonessential	7127	50	21597	7127	66.7	22770	8139.56	12.9907	Nonessential	7664	50	23224.2	7664	66.7	24485.6	7690.62	12.9089	Nonessential	Nonessential	5605	50	16984.8	5605	66.7	17907.3	6362.34	12.6353	Nonessential
CP053562	AKL02_00480	96515	95267	1248	-	threonine ammonia-lyase IlvA	K01754	Cytoplasmic (9.97)		26	24	21	4695	61.5	3762	4408	58.3	3716.7	1476.98	10.5284	Nonessential	5697	61.5	4564.9	5274	58.3	4446.9	1589.63	10.6345	Nonessential	6985	69.2	5597	6500	66.7	5480.6	1721.39	10.7494	Nonessential	Nonessential	4236	61.5	3394.2	3939	58.3	3321.2	1180	10.2046	Nonessential
CP053562	AKL02_00485	97357	96553	804	-	hypothetical protein		CytoplasmicMembrane (10)		26	24	24	11661	76.9	14503.7	9234	75	12086.4	4803.01	12.2297	Nonessential	13074	76.9	16261.2	10635	75	13920.2	4976.03	12.2808	Nonessential	14745	76.9	18339.6	12097	75	15833.8	4973.2	12.28	Nonessential	Nonessential	11935	76.9	14844.5	9336	75	12219.9	4341.64	12.084	Nonessential
CP053562	AKL02_00490	97581	98685	1104	+	hypothetical protein		Extracellular (9.65)		20	20	18	5400	80	4891.3	5400	80	5147.8	2045.68	10.9984	Nonessential	6852	80	6206.5	6852	80	6531.9	2334.95	11.1892	Nonessential	8050	80	7291.7	8050	80	7674	2410.31	11.235	Nonessential	Nonessential	7087	80	6419.4	7087	80	6756	2400.36	11.229	Nonessential
CP053562	AKL02_00495	98790	100020	1230	+	argininosuccinate synthase	K01940	Cytoplasmic (9.97)		42	42	35	1	4.8	0.8	1	4.8	0.9	0.35765	-1.48338	Essential	5	4.8	4.1	5	4.8	4.3	1.53711	0.620225	Essential	2	4.8	1.6	2	4.8	1.7	0.533948	-0.905228	Essential	Essential	7	4.8	5.7	7	4.8	6	2.13176	1.09204	Essential
CP053562	AKL02_00500	100016	100553	537	+	molybdopterin adenylyltransferase	K03831	Cytoplasmic (9.97)		12	10	7	3390	100	6312.8	3086	100	6051	2404.6	11.2316	Nonessential	4200	100	7821.2	3921	100	7688.2	2748.29	11.4243	Nonessential	4808	100	8953.4	4521	100	8864.7	2784.29	11.4431	Nonessential	Nonessential	3496	100	6510.2	3430	100	6725.5	2389.52	11.2225	Nonessential
CP053562	AKL02_00505	101474	100730	744	-	bifunctional 2-polyprenyl-6-hydroxyphenol methylase/3-demethylubiquinol 3-O-methyltransferase UbiG	K00568	Cytoplasmic (9.26)		20	16	14	N/A	N/A	N/A	N/A	N/A	N/A	N/A	N/A	Essential	N/A	N/A	N/A	N/A	N/A	N/A	N/A	N/A	Essential	N/A	N/A	N/A	N/A	N/A	N/A	N/A	N/A	Essential	Essential	1	10	1.3	1	12.5	1.4	0.49741	-1.00749	Essential
CP053562	AKL02_00510	101541	102513	972	+	prolyl aminopeptidase	K01259	Cytoplasmic (9.97)		38	36	34	8124	42.1	8358	6925	38.9	7502.7	2981.49	11.5418	Nonessential	8762	42.1	9014.4	7266	38.9	7872.2	2814.06	11.4584	Nonessential	10053	42.1	10342.6	8153	38.9	8833.2	2774.4	11.438	Nonessential	Nonessential	6677	42.1	6869.3	5858	38.9	6346.7	2254.94	11.1389	Nonessential
CP053562	AKL02_00515	102542	103010	468	+	tryptophan-rich sensory protein	K05770	CytoplasmicMembrane (10)		16	16	16	10529	87.5	22497.9	10529	87.5	23660.7	9402.51	13.1988	Nonessential	9954	87.5	21269.2	9954	87.5	22368.5	7996.04	12.9651	Nonessential	11259	87.5	24057.7	11259	87.5	25301.1	7946.75	12.9561	Nonessential	Nonessential	8847	100	18903.8	8847	100	19880.9	7063.54	12.7862	Nonessential
CP053562	AKL02_00520	103149	103731	582	+	ribosome maturation factor RimP	K09748	Cytoplasmic (9.97)		8	8	7	1206	50	2072.2	1206	50	2180.8	866.627	9.75927	Nonessential	1401	50	2407.2	1401	50	2533.5	905.647	9.8228	Nonessential	1603	75	2754.3	1603	75	2898.7	910.445	9.83043	Nonessential	Nonessential	2439	50	4190.7	2439	50	4410.5	1567.02	10.6138	Nonessential
CP053562	AKL02_00525	103732	105352	1620	+	transcription termination/antitermination protein NusA	K02600	Cytoplasmic (9.97)		28	26	24	478	14.3	295.1	48	7.7	31.2	12.3986	3.6321	Essential	459	14.3	283.3	85	7.7	55.2	19.7323	4.30248	Essential	701	14.3	432.7	79	7.7	51.3	16.1127	4.01012	Essential	Essential	461	14.3	284.6	2	7.7	1.3	0.461881	-1.11441	Essential
CP053562	AKL02_00530	105381	106011	630	+	RNA-binding protein	K07742	Unknown (2)		14	12	12	30	28.6	47.6	30	33.3	50.2	19.9489	4.31824	Essential	26	28.6	41.3	26	33.3	43.5	15.5499	3.95883	Essential	77	28.6	122.2	77	33.3	128.8	40.4544	5.33823	Essential	Essential	30	14.3	47.6	30	16.7	50.2	17.8357	4.1567	Essential
CP053562	AKL02_00535	106007	108524	2517	+	translation initiation factor IF-2	K02519	Cytoplasmic (9.97)		36	32	28	1	5.6	0.4	1	6.2	0.4	0.158956	-2.6533	Essential	N/A	N/A	N/A	N/A	N/A	N/A	N/A	N/A	Essential	1	5.6	0.4	N/A	N/A	N/A	N/A	N/A	Essential	Essential	N/A	N/A	N/A	N/A	N/A	N/A	N/A	N/A	Essential
CP053562	AKL02_00540	109281	108882	399	-	(deoxy)nucleoside triphosphate pyrophosphohydrolase	K03574	Unknown (2)		10	10	8	1596	80	4000	1596	80	4211.1	1673.45	10.7086	Nonessential	1700	80	4260.7	1700	80	4485.5	1603.43	10.6469	Nonessential	2071	80	5190.5	2071	80	5464.4	1716.3	10.7451	Nonessential	Nonessential	1312	80	3288.2	1312	80	3461.7	1229.92	10.2643	Nonessential
CP053562	AKL02_00545	110657	109277	1380	-	bifunctional glutamate N-acetyltransferase/amino-acid acetyltransferase ArgJ	K00620	Unknown (4.99)		34	28	26	5296	58.8	3837.7	5101	64.3	3890.9	1546.2	10.5945	Nonessential	6418	58.8	4650.7	6161	64.3	4699.5	1679.92	10.7142	Nonessential	7042	58.8	5102.9	6817	64.3	5199.8	1633.19	10.6735	Nonessential	Nonessential	6567	58.8	4758.7	6409	64.3	4888.6	1736.88	10.7623	Nonessential
CP053562	AKL02_00550	111592	110677	915	-	peptidylprolyl isomerase	K03769	Unknown (4.96)		26	24	20	5313	69.2	5806.6	5313	75	6113.9	2429.6	11.2465	Nonessential	6025	69.2	6584.7	6025	75	6933.3	2478.44	11.2752	Nonessential	6466	69.2	7066.7	6466	75	7440.7	2337.03	11.1905	Nonessential	Nonessential	5442	69.2	5947.5	5442	75	6262.4	2224.99	11.1196	Nonessential
CP053562	AKL02_00555	111773	114482	2709	+	preprotein translocase subunit SecA	K03070	Cytoplasmic (9.12)		56	56	55	3	10.7	1.1	3	10.7	1.2	0.476867	-1.06834	Essential	N/A	N/A	N/A	N/A	N/A	N/A	N/A	N/A	Essential	1	3.6	0.4	1	3.6	0.4	0.125635	-2.99269	Essential	Essential	5	7.1	1.8	5	7.1	1.9	0.675057	-0.56692	Essential
CP053562	AKL02_00560	114716	115679	963	+	hypothetical protein		Unknown (2)		24	22	21	6286	50	6527.5	6224	45.5	6802.2	2703.12	11.4004	Nonessential	6893	58.3	7157.8	6803	54.5	7435	2657.78	11.376	Nonessential	7728	66.7	8024.9	7662	63.6	8373.8	2630.1	11.3609	Nonessential	Nonessential	6880	50	7144.3	6772	45.5	7401.1	2629.56	11.3606	Nonessential
CP053562	AKL02_00565	116431	115669	762	-	DNA repair protein RadC	K03630	Cytoplasmic (9.97)		16	14	13	2776	62.5	3643	2714	57.1	3748.6	1489.65	10.5408	Nonessential	2878	50	3776.9	2788	42.9	3850.8	1376.54	10.4268	Nonessential	3405	50	4468.5	3339	42.9	4611.9	1448.54	10.5004	Nonessential	Nonessential	2703	50	3547.2	2595	42.9	3584.3	1273.48	10.3146	Nonessential
CP053562	AKL02_00570	117689	116525	1164	-	molecular chaperone DnaJ	K03686	Cytoplasmic (9.97)	CKVCH	24	24	23	779	25	669.2	779	25	704.3	279.881	8.12867	Growth Defect	634	16.7	544.7	634	16.7	573.2	204.901	7.67878	Growth Defect	776	33.3	666.7	776	33.3	701.6	220.364	7.78374	Growth Defect	Growth Defect	64	41.7	55	64	41.7	57.9	20.5715	4.36257	Essential
CP053562	AKL02_00575	119680	117763	1917	-	molecular chaperone DnaK	K04043	Cytoplasmic (9.97)		36	32	31	1308	22.2	682.3	762	12.5	418.5	166.307	7.37771	Essential	1420	11.1	740.7	978	6.2	537.1	191.996	7.58494	Growth Defect	1624	16.7	847.2	992	6.2	544.8	171.115	7.41882	Growth Defect	Uncertain	154	11.1	80.3	35	6.2	19.2	6.82162	2.77012	Essential
CP053562	AKL02_00580	119862	120498	636	+	alpha-ketoglutarate-dependent dioxygenase AlkB	K03919	Cytoplasmic (8.96)		18	18	15	1620	55.6	2547.2	1620	55.6	2682.1	1065.84	10.0578	Nonessential	1746	55.6	2745.3	1746	55.6	2890.7	1033.33	10.0131	Nonessential	1899	55.6	2985.8	1899	55.6	3144	987.49	9.94762	Nonessential	Nonessential	1386	55.6	2179.2	1386	55.6	2294.7	815.291	9.67117	Nonessential
CP053562	AKL02_00585	121707	120564	1143	-	alkane 1-monooxygenase	K00496	CytoplasmicMembrane (10)		46	40	36	19134	65.2	16740.2	15172	60	13970.5	5551.73	12.4387	Nonessential	20037	65.2	17530.2	16115	60	14838.9	5304.44	12.373	Nonessential	23716	69.6	20748.9	19274	65	17747.7	5574.33	12.4446	Nonessential	Nonessential	18291	65.2	16002.6	14230	60	13103.1	4655.44	12.1847	Nonessential
CP053562	AKL02_00590	122818	121765	1053	-	A/G-specific adenine glycosylase	K03575	Cytoplasmic (9.26)		30	30	28	6622	73.3	6288.7	6622	73.3	6622	2631.51	11.3617	Nonessential	7411	80	7038	7411	80	7411	2649.2	11.3713	Nonessential	8352	73.3	7931.6	8352	73.3	8352	2623.26	11.3571	Nonessential	Nonessential	7171	73.3	6810.1	7171	73.3	7171	2547.81	11.315	Nonessential
CP053562	AKL02_00595	122902	123451	549	+	DUF721 domain-containing protein		Unknown (2)		18	16	14	2019	44.4	3677.6	869	37.5	1664.8	661.574	9.36976	Nonessential	1809	55.6	3295.1	634	50	1214.6	434.181	8.76215	Nonessential	2585	55.6	4708.6	983	50	1883.1	591.458	9.20813	Nonessential	Nonessential	642	33.3	1169.4	381	25	729.9	259.328	8.01864	Growth Defect
CP053562	AKL02_00600	123451	124129	678	+	DsbA family protein		Unknown (2)		28	28	28	4499	78.6	6635.7	4499	78.6	6986	2776.16	11.4389	Nonessential	5172	85.7	7628.3	5172	85.7	8031.1	2870.87	11.4873	Nonessential	7098	85.7	10469	7098	85.7	11021.7	3461.78	11.7573	Nonessential	Nonessential	525	64.3	774.3	525	64.3	815.2	289.635	8.17809	Growth Defect
CP053562	AKL02_00605	125167	124177	990	-	tetraacyldisaccharide 4'-kinase	K00912	Cytoplasmic (8.96)		14	12	11	1	14.3	1	1	16.7	1.1	0.437128	-1.19387	Essential	N/A	N/A	N/A	N/A	N/A	N/A	N/A	N/A	Essential	N/A	N/A	N/A	N/A	N/A	N/A	N/A	N/A	Essential	Essential	N/A	N/A	N/A	N/A	N/A	N/A	N/A	N/A	Essential
CP053562	AKL02_00610	126405	125166	1239	-	hypothetical protein	K02527	Cytoplasmic (8.96)		24	24	22	4376	66.7	3531.9	4376	66.7	3717.9	1477.45	10.5289	Nonessential	5700	66.7	4600.5	5700	66.7	4842.8	1731.15	10.7575	Nonessential	6388	58.3	5155.8	6388	58.3	5427.4	1704.68	10.7353	Nonessential	Nonessential	5816	50	4694.1	5816	50	4941.4	1755.64	10.7778	Nonessential
CP053562	AKL02_00615	126670	126412	258	-	DUF4170 domain-containing protein		Unknown (2)		16	14	13	3554	37.5	13775.2	2282	28.6	9314.3	3701.4	11.8539	Nonessential	3957	37.5	15337.2	2677	28.6	10926.5	3905.88	11.9314	Nonessential	4566	50	17697.7	2677	42.9	10926.5	3431.87	11.7448	Nonessential	Nonessential	3630	50	14069.8	2275	42.9	9285.7	3299.14	11.6879	Nonessential
CP053562	AKL02_00620	127579	126757	822	-	sugar phosphate isomerase/epimerase		Cytoplasmic (8.96)		26	22	19	7550	46.2	9184.9	6788	45.5	8691.4	3453.87	11.754	Nonessential	8625	46.2	10492.7	7910	45.5	10128	3620.44	11.822	Nonessential	8466	46.2	10299.3	7606	45.5	9738.8	3058.83	11.5788	Nonessential	Nonessential	8259	53.8	10047.4	7806	54.5	9994.9	3551.12	11.7941	Nonessential
CP053562	AKL02_00625	127656	128748	1092	+	cell division protein ZapE	K06916	Cytoplasmic (9.97)		28	26	22	6502	78.6	5954.2	5175	76.9	4990.4	1983.13	10.9536	Nonessential	8485	85.7	7770.1	6800	84.6	6557.4	2344.06	11.1948	Nonessential	9428	85.7	8633.7	7502	84.6	7234.3	2272.2	11.1499	Nonessential	Nonessential	9764	78.6	8941.4	7683	76.9	7408.9	2632.33	11.3621	Nonessential
CP053562	AKL02_00630	129767	128744	1023	-	LLM class flavin-dependent oxidoreductase		Cytoplasmic (8.96)		34	30	28	12639	88.2	12354.8	11312	93.3	11637.9	4624.78	12.1752	Nonessential	14257	82.4	13936.5	12572	86.7	12934.2	4623.57	12.1748	Nonessential	16070	82.4	15708.7	14144	86.7	14551.4	4570.41	12.1581	Nonessential	Nonessential	16506	82.4	16134.9	14425	86.7	14840.5	5272.72	12.3643	Nonessential
CP053562	AKL02_00635	131131	129859	1272	-	bifunctional folylpolyglutamate synthase/dihydrofolate synthase	K11754	Cytoplasmic (9.97)		22	20	19	4	18.2	3.1	4	20	3.3	1.31139	0.391091	Essential	1	9.1	0.8	1	10	0.8	0.285975	-1.80604	Essential	18	36.4	14.2	18	40	14.9	4.6799	2.22648	Essential	Essential	5	18.2	3.9	5	20	4.1	1.4567	0.542705	Essential
CP053562	AKL02_00640	132167	131222	945	-	acetyl-CoA carboxylase carboxyltransferase subunit beta	K01963	Cytoplasmic (9.97)		26	26	25	N/A	N/A	N/A	N/A	N/A	N/A	N/A	N/A	Essential	N/A	N/A	N/A	N/A	N/A	N/A	N/A	N/A	Essential	N/A	N/A	N/A	N/A	N/A	N/A	N/A	N/A	Essential	Essential	1	7.7	1.1	1	7.7	1.1	0.390822	-1.35542	Essential
CP053562	AKL02_00645	133127	132233	894	-	CPBP family intramembrane metalloprotease	K07052	CytoplasmicMembrane (10)		20	20	19	6625	60	7410.5	6625	60	7803.3	3100.95	11.5985	Nonessential	6778	60	7581.7	6778	60	7983.5	2853.85	11.4787	Nonessential	8166	60	9134.2	8166	60	9618.4	3021.02	11.5608	Nonessential	Nonessential	5853	60	6547	5853	60	6894	2449.39	11.2582	Nonessential
CP053562	AKL02_00650	133295	134054	759	+	TSUP family transporter	K07090	CytoplasmicMembrane (10)		14	12	11	4183	57.1	5511.2	1322	50	1833.6	728.653	9.50909	Nonessential	4507	57.1	5938.1	1471	50	2040.2	729.307	9.51038	Nonessential	5195	57.1	6844.5	1902	50	2638	828.562	9.69447	Nonessential	Nonessential	3821	57.1	5034.3	1683	50	2334.3	829.36	9.69586	Nonessential
CP053562	AKL02_00655	135383	134057	1326	-	FliI/YscN family ATPase	K02412	Cytoplasmic (9.12)		24	22	20	1872	50	1411.8	1872	54.5	1485.7	590.401	9.20555	Nonessential	2066	58.3	1558.1	2066	63.6	1639.7	586.141	9.1951	Nonessential	2724	75	2054.3	2724	81.8	2161.9	679.025	9.40732	Nonessential	Nonessential	1899	50	1432.1	1899	54.5	1507.1	535.462	9.06464	Nonessential
CP053562	AKL02_00660	135463	135850	387	+	FlgB family protein	K02387	Periplasmic (9.44)		12	12	12	1554	50	4015.5	1554	50	4222.8	1678.1	10.7126	Nonessential	1990	50	5142.1	1990	50	5407.6	1933.05	10.9167	Nonessential	2323	50	6002.6	2323	50	6312.5	1982.68	10.9532	Nonessential	Nonessential	1870	50	4832	1870	50	5081.5	1805.42	10.8181	Nonessential
CP053562	AKL02_00665	135852	136245	393	+	flagellar basal body rod protein FlgC	K02388	Unknown (5.41)		14	12	10	846	42.9	2152.7	846	50	2268.1	901.319	9.81589	Nonessential	1133	42.9	2883	1133	50	3037.5	1085.81	10.0846	Nonessential	1097	42.9	2791.3	1097	50	2941	923.731	9.85133	Nonessential	Nonessential	1063	42.9	2704.8	1063	50	2849.9	1012.55	9.98378	Nonessential
CP053562	AKL02_00670	136263	136554	291	+	flagellar hook-basal body complex protein FliE	K02408	Unknown (2)		6	6	6	2763	100	9494.8	2763	100	10010.9	3978.23	11.9579	Nonessential	3085	100	10601.4	3085	100	11177.5	3995.6	11.9642	Nonessential	3601	100	12374.6	3601	100	13047.1	4097.93	12.0007	Nonessential	Nonessential	3070	100	10549.8	3070	100	11123.2	3951.99	11.9484	Nonessential
CP053562	AKL02_00680	136821	137538	717	+	flagellar hook-basal body complex protein	K02391	Periplasmic (9.44)		22	20	19	6237	63.6	8698.7	6237	70	9158.6	3639.53	11.8295	Nonessential	6473	63.6	9027.9	6473	70	9505.1	3397.77	11.7304	Nonessential	7811	63.6	10894	7811	70	11469.9	3602.55	11.8148	Nonessential	Nonessential	6409	63.6	8938.6	6409	70	9411.2	3343.73	11.7072	Nonessential
CP053562	AKL02_00685	137553	138339	786	+	flagellar basal-body rod protein FlgG	K02392	Periplasmic (9.44)		24	24	23	5933	75	7548.3	5933	75	7942.4	3156.23	11.624	Nonessential	7003	75	8909.7	7003	75	9374.8	3351.2	11.7105	Nonessential	7896	75	10045.8	7896	75	10570.3	3320	11.697	Nonessential	Nonessential	7249	75	9222.6	7249	75	9704.1	3447.8	11.7515	Nonessential
CP053562	AKL02_00690	138338	138764	426	+	flagellar basal body P-ring formation protein FlgA	K02386	Unknown (2.5)		2	2	2	741	100	1739.4	741	100	1829.6	727.064	9.50594	Nonessential	1033	100	2424.9	1033	100	2550.6	911.759	9.83251	Nonessential	1452	100	3408.5	1452	100	3585.2	1126.07	10.1371	Nonessential	Nonessential	988	100	2319.2	988	100	2439.5	866.737	9.75945	Nonessential
CP053562	AKL02_00695	138774	139500	726	+	flagellar basal body L-ring protein FlgH	K02393	OuterMembrane (9.92)		24	22	20	4654	66.7	6410.5	4654	72.7	6744.9	2680.35	11.3882	Nonessential	5212	66.7	7179.1	5212	72.7	7553.6	2700.17	11.3988	Nonessential	5732	66.7	7895.3	5732	72.7	8307.2	2609.19	11.3494	Nonessential	Nonessential	4820	66.7	6639.1	4820	72.7	6985.5	2481.9	11.2772	Nonessential
CP053562	AKL02_00700	139509	140040	531	+	flagellar basal body-associated FliL family protein	K02415	CytoplasmicMembrane (9.82)		14	10	8	422	57.1	794.7	199	40	394.8	156.889	7.2936	Essential	699	57.1	1316.4	324	40	642.9	229.817	7.84434	Growth Defect	997	42.9	1877.6	427	40	847.2	266.095	8.0558	Growth Defect	Uncertain	773	42.9	1455.7	242	40	480.2	170.612	7.41457	Growth Defect
CP053562	AKL02_00705	140451	140082	369	-	hypothetical protein		Unknown (2)		10	10	10	1457	80	3948.5	1457	80	4151	1649.56	10.6879	Nonessential	1714	80	4645	1714	80	4883.2	1745.59	10.7695	Nonessential	2046	80	5544.7	2046	80	5829.1	1830.85	10.8383	Nonessential	Nonessential	924	80	2504.1	924	80	2632.5	935.309	9.8693	Nonessential
CP053562	AKL02_00710	141530	140438	1092	-	flagellar biosynthesis protein FlhB	K02401	CytoplasmicMembrane (9.99)		16	16	16	3749	87.5	3433.2	3749	87.5	3615.2	1436.64	10.4885	Nonessential	3705	87.5	3392.9	3705	87.5	3572.8	1277.16	10.3187	Nonessential	4897	87.5	4484.4	4897	87.5	4722.3	1483.21	10.5345	Nonessential	Nonessential	3117	87.5	2854.4	3117	87.5	3005.8	1067.94	10.0606	Nonessential
CP053562	AKL02_00715	142315	141526	789	-	flagellar biosynthetic protein FliR	K02421	CytoplasmicMembrane (10)		12	12	11	1052	66.7	1333.3	1052	66.7	1402.7	557.418	9.12262	Nonessential	1376	83.3	1744	1376	83.3	1834.7	655.848	9.35722	Nonessential	1496	83.3	1896.1	1496	83.3	1994.7	626.51	9.29119	Nonessential	Nonessential	1075	66.7	1362.5	1075	66.7	1433.3	509.241	8.99221	Nonessential
CP053562	AKL02_00720	144396	142311	2085	-	flagellar biosynthesis protein FlhA	K02400	CytoplasmicMembrane (10)		52	48	46	11949	80.8	5730.9	11494	83.3	5802.1	2305.69	11.171	Nonessential	12846	76.9	6161.2	12388	79.2	6253.4	2235.39	11.1263	Nonessential	14078	80.8	6752	13533	83.3	6831.4	2145.66	11.0672	Nonessential	Nonessential	10629	80.8	5097.8	10088	83.3	5092.4	1809.29	10.8212	Nonessential
CP053562	AKL02_00725	145142	144395	747	-	transglycosylase SLT domain-containing protein		Unknown (2)		30	28	28	7079	66.7	9476.6	7079	71.4	9970.4	3962.13	11.9521	Nonessential	8277	66.7	11080.3	8277	71.4	11657.7	4167.26	12.0249	Nonessential	9554	73.3	12789.8	9554	78.6	13456.3	4226.45	12.0452	Nonessential	Nonessential	7280	66.7	9745.6	7280	71.4	10253.5	3643	11.8309	Nonessential
CP053562	AKL02_00730	147536	145226	2310	-	hypothetical protein		Unknown (2.5)		68	66	62	16260	76.5	7039	16260	78.8	7407.7	2943.74	11.5234	Nonessential	17325	79.4	7500	17325	81.8	7892.9	2821.46	11.4622	Nonessential	19771	76.5	8558.9	19771	78.8	9007.3	2829.08	11.4661	Nonessential	Nonessential	15540	76.5	6727.3	15540	78.8	7079.7	2515.37	11.2966	Nonessential
CP053562	AKL02_00735	148402	147532	870	-	flagellar motor stator protein MotA	K02556	CytoplasmicMembrane (10)		24	24	23	5258	75	6043.7	5258	75	6357.9	2526.56	11.303	Nonessential	5945	75	6833.3	5945	75	7188.6	2569.7	11.3274	Nonessential	6423	75	7382.8	6423	75	7766.6	2439.39	11.2523	Nonessential	Nonessential	5549	75	6378.2	5549	75	6709.8	2383.94	11.2191	Nonessential
CP053562	AKL02_00740	149082	148479	603	-	hypothetical protein		Unknown (2.5)		8	8	8	1733	75	2874	1733	75	3024.4	1201.86	10.2311	Nonessential	1857	50	3079.6	1857	50	3240.8	1158.48	10.178	Nonessential	2116	50	3509.1	2116	50	3692.8	1159.86	10.1797	Nonessential	Nonessential	1558	50	2583.7	1558	50	2719	966.041	9.91594	Nonessential
CP053562	AKL02_00745	149432	149078	354	-	hypothetical protein		Unknown (2)		4	2	2	557	50	1573.4	557	100	1657.7	658.752	9.36359	Nonessential	624	50	1762.7	624	100	1857.1	663.855	9.37472	Nonessential	883	50	2494.4	883	100	2628	825.421	9.68899	Nonessential	Nonessential	634	50	1791	634	100	1886.9	670.402	9.38888	Nonessential
CP053562	AKL02_00750	149935	149443	492	-	flagellar basal body-associated FliL family protein	K02415	Unknown (2)		12	12	11	6935	83.3	14095.5	6935	83.3	14850.1	5901.27	12.5268	Nonessential	7337	83.3	14912.6	7337	83.3	15710.9	5616.15	12.4554	Nonessential	7939	83.3	16136.2	7939	83.3	17000	5339.48	12.3825	Nonessential	Nonessential	7078	83.3	14386.2	7078	83.3	15156.3	5384.93	12.3947	Nonessential
CP053562	AKL02_00755	150057	151683	1626	+	flagellar M-ring protein FliF	K02409	Cytoplasmic (9.12)		28	26	25	4549	64.3	2797.7	4204	61.5	2721	1081.3	10.0785	Nonessential	4788	57.1	2944.6	4515	53.8	2922.3	1044.63	10.0288	Nonessential	5563	64.3	3421.3	5258	61.5	3403.2	1068.9	10.0619	Nonessential	Nonessential	4506	64.3	2771.2	4325	61.5	2799.4	994.607	9.95798	Nonessential
CP053562	AKL02_00760	151679	152279	600	+	flagellar biosynthesis protein		Cytoplasmic (8.96)		10	10	9	1350	60	2250	1350	60	2368.4	941.177	9.87832	Nonessential	1719	60	2865	1719	60	3015.8	1078.05	10.0742	Nonessential	2190	60	3650	2190	60	3842.1	1206.75	10.2369	Nonessential	Nonessential	1933	60	3221.7	1933	60	3391.2	1204.87	10.2347	Nonessential
CP053562	AKL02_00765	152271	152550	279	+	FliM/FliN family flagellar motor switch protein	K02417	Cytoplasmic (9.26)		6	6	6	820	33.3	2939.1	820	33.3	3094.3	1229.64	10.264	Nonessential	886	33.3	3175.6	886	33.3	3343.4	1195.16	10.223	Nonessential	1161	33.3	4161.3	1161	33.3	4381.1	1376.05	10.4263	Nonessential	Nonessential	531	33.3	1903.2	531	33.3	2003.8	711.936	9.4756	Nonessential
CP053562	AKL02_00770	152551	153328	777	+	flagellar type III secretion system pore protein FliP	K02419	CytoplasmicMembrane (10)		22	20	19	6959	63.6	8956.2	6782	60	9189.7	3651.89	11.8344	Nonessential	7223	63.6	9296	7118	60	9645	3447.78	11.7515	Nonessential	8127	63.6	10459.5	7964	60	10791.3	3389.41	11.7268	Nonessential	Nonessential	6469	63.6	8325.6	6415	60	8692.4	3088.35	11.5926	Nonessential
CP053562	AKL02_00780	153585	154422	837	+	diaminopimelate epimerase	K01778	Cytoplasmic (9.97)		10	8	7	182	40	217.4	182	50	228.9	90.9624	6.5072	Essential	171	40	204.3	171	50	215.1	76.8915	6.26475	Essential	197	20	235.4	197	25	247.8	77.8308	6.28227	Essential	Essential	148	20	176.8	148	25	186.2	66.1555	6.04779	Essential
CP053562	AKL02_00785	154418	155681	1263	+	tRNA (N(6)-L-threonylcarbamoyladenosine(37)-C(2))- methylthiotransferase MtaB	K18707	Cytoplasmic (9.97)		12	10	9	68	33.3	53.8	68	40	56.7	22.532	4.4939	Essential	53	50	42	53	60	44.2	15.8001	3.98186	Essential	100	50	79.2	100	60	83.3	26.1635	4.70948	Essential	Essential	62	33.3	49.1	62	40	51.7	18.3686	4.19917	Essential
CP053562	AKL02_00790	155782	156205	423	+	aminoacyl-tRNA hydrolase	K15034	Cytoplasmic (8.96)		4	4	4	973	100	2300.2	973	100	2420.4	961.841	9.90966	Nonessential	968	100	2288.4	968	100	2408	860.784	9.74951	Nonessential	1054	100	2491.7	1054	100	2621.9	823.505	9.68563	Nonessential	Nonessential	893	100	2111.1	893	100	2221.4	789.248	9.62433	Nonessential
CP053562	AKL02_00795	156194	157457	1263	+	aminotransferase class III-fold pyridoxal phosphate-dependent enzyme		Cytoplasmic (9.97)	CGHCH	24	24	21	7712	66.7	6106.1	7712	66.7	6426.7	2553.9	11.3185	Nonessential	9344	66.7	7398.3	9344	66.7	7786.7	2783.5	11.4427	Nonessential	10044	66.7	7952.5	10044	66.7	8370	2628.91	11.3602	Nonessential	Nonessential	8422	66.7	6668.3	8422	66.7	7018.3	2493.55	11.284	Nonessential
CP053562	AKL02_00800	157453	158431	978	+	phosphotransferase		Cytoplasmic (9.97)		26	24	24	3826	69.2	3912.1	3556	66.7	3827.8	1521.13	10.5709	Nonessential	3514	69.2	3593	3304	66.7	3556.5	1271.34	10.3121	Nonessential	4537	76.9	4639.1	4191	75	4511.3	1416.94	10.4686	Nonessential	Nonessential	2909	69.2	2974.4	2763	66.7	2974.2	1056.71	10.0454	Nonessential
CP053562	AKL02_00805	158427	158871	444	+	NUDIX hydrolase		Unknown (2)		6	6	6	N/A	N/A	N/A	N/A	N/A	N/A	N/A	N/A	Essential	N/A	N/A	N/A	N/A	N/A	N/A	N/A	N/A	Essential	N/A	N/A	N/A	N/A	N/A	N/A	N/A	N/A	Essential	Essential	N/A	N/A	N/A	N/A	N/A	N/A	N/A	N/A	Essential
CP053562	AKL02_00810	159069	160443	1374	+	inorganic phosphate transporter	K03306	CytoplasmicMembrane (10)		22	20	18	7809	81.8	5683.4	7792	80	5970.9	2372.77	11.2124	Nonessential	9239	72.7	6724.2	9175	70	7030.7	2513.25	11.2953	Nonessential	10278	72.7	7480.3	10178	70	7799.2	2449.63	11.2583	Nonessential	Nonessential	8273	72.7	6021.1	8269	70	6336.4	2251.28	11.1365	Nonessential
CP053562	AKL02_00815	161755	160447	1308	-	nicotinate phosphoribosyltransferase	K00763	Cytoplasmic (9.97)		30	28	28	6173	73.3	4719.4	6172	71.4	4965.4	1973.2	10.9463	Nonessential	7278	66.7	5564.2	7278	71.4	5855.2	2093.05	11.0314	Nonessential	8253	66.7	6309.6	8253	71.4	6639.6	2085.41	11.0261	Nonessential	Nonessential	6299	73.3	4815.7	6299	78.6	5067.6	1800.48	10.8142	Nonessential
CP053562	AKL02_00820	162358	161758	600	-	bifunctional nicotinamidase/pyrazinamidase	K08281	Cytoplasmic (9.97)		12	12	12	4712	66.7	7853.3	4712	66.7	8266.7	3285.1	11.6817	Nonessential	4746	66.7	7910	4746	66.7	8326.3	2976.39	11.5393	Nonessential	5615	66.7	9358.3	5615	66.7	9850.9	3094.04	11.5953	Nonessential	Nonessential	3793	66.7	6321.7	3793	66.7	6654.4	2364.26	11.2072	Nonessential
CP053562	AKL02_00825	162456	163362	906	+	rhodanese-related sulfurtransferase	K07146	Cytoplasmic (8.96)		26	24	21	6376	76.9	7037.5	6045	75	7020.9	2790.03	11.4461	Nonessential	6919	84.6	7636.9	6603	83.3	7669	2741.43	11.4207	Nonessential	7353	76.9	8115.9	6992	75	8120.8	2550.64	11.3166	Nonessential	Nonessential	6554	84.6	7234	6378	83.3	7407.7	2631.9	11.3619	Nonessential
CP053562	AKL02_00830	163523	163358	165	-	hypothetical protein		Unknown (2.5)		6	2	2	798	100	4836.4	413	100	2630.6	1045.37	10.0298	Nonessential	695	100	4212.1	290	100	1847.1	660.28	9.36693	Nonessential	972	100	5890.9	523	100	3331.2	1046.29	10.0311	Nonessential	Nonessential	542	100	3284.8	304	100	1936.3	687.954	9.42617	Nonessential
CP053562	AKL02_00835	163678	164656	978	+	rubrerythrin family protein	K22737	CytoplasmicMembrane (10)		16	16	14	2774	50	2836.4	2774	50	2986	1186.6	10.2126	Nonessential	3418	50	3494.9	3418	50	3679.2	1315.2	10.3611	Nonessential	3867	50	3954	3867	50	4162.5	1307.39	10.3525	Nonessential	Nonessential	1339	50	1369.1	1339	50	1441.3	512.084	9.00024	Nonessential
CP053562	AKL02_00840	164854	165772	918	+	AEC family transporter	K13936	CytoplasmicMembrane (10)		16	14	13	5505	62.5	5996.7	5505	71.4	6313.1	2508.76	11.2928	Nonessential	5704	62.5	6213.5	5704	71.4	6541.3	2338.31	11.1912	Nonessential	6811	62.5	7419.4	6811	71.4	7810.8	2453.27	11.2605	Nonessential	Nonessential	4572	62.5	4980.4	4572	71.4	5243.1	1862.84	10.8633	Nonessential
CP053562	AKL02_00845	165782	166613	831	+	S-formylglutathione hydrolase	K01070	Cytoplasmic (8.96)		20	20	19	5603	100	6742.5	5603	100	7101.4	2822.02	11.4625	Nonessential	6344	100	7634.2	6344	100	8040.6	2874.26	11.489	Nonessential	7281	100	8761.7	7281	100	9228.1	2898.43	11.5011	Nonessential	Nonessential	5717	90	6879.7	5717	90	7245.9	2574.42	11.33	Nonessential
CP053562	AKL02_00850	166609	167068	459	+	YaiI/YqxD family protein	K09768	Cytoplasmic (9.26)		18	14	13	8991	55.6	19588.2	8950	57.1	20527.5	8157.41	12.9939	Nonessential	9620	55.6	20958.6	9564	57.1	21935.8	7841.36	12.9369	Nonessential	12314	55.6	26827.9	12211	57.1	28006.9	8796.61	13.1027	Nonessential	Nonessential	7511	55.6	16363.8	7480	57.1	17156	6095.41	12.5735	Nonessential
CP053562	AKL02_00855	167060	167678	618	+	HAD family phosphatase	K01560	Cytoplasmic (8.96)		26	24	21	4213	53.8	6817.2	4200	50	7155	2843.32	11.4734	Nonessential	4169	53.8	6746	4094	50	6974.4	2493.13	11.2837	Nonessential	4878	53.8	7893.2	4844	50	8252.1	2591.88	11.3398	Nonessential	Nonessential	3145	53.8	5089	3094	50	5270.9	1872.71	10.8709	Nonessential
CP053562	AKL02_00860	169643	167720	1923	-	1-deoxy-D-xylulose-5-phosphate synthase	K01662	Cytoplasmic (9.97)		42	38	34	1	4.8	0.5	1	5.3	0.5	0.198695	-2.33137	Essential	N/A	N/A	N/A	N/A	N/A	N/A	N/A	N/A	Essential	1	4.8	0.5	1	5.3	0.5	0.157044	-2.67076	Essential	Essential	1	4.8	0.5	1	5.3	0.5	0.177646	-2.49292	Essential
CP053562	AKL02_00865	170529	169662	867	-	polyprenyl synthetase family protein	K00795	Cytoplasmic (9.97)		18	14	13	4575	55.6	5276.8	3597	57.1	4365.3	1734.72	10.7605	Nonessential	5670	55.6	6539.8	4731	57.1	5741.5	2052.41	11.0031	Nonessential	6460	55.6	7451	5518	57.1	6696.6	2103.32	11.0385	Nonessential	Nonessential	4441	55.6	5122.3	3725	57.1	4520.6	1606.14	10.6494	Nonessential
CP053562	AKL02_00870	170766	170529	237	-	exodeoxyribonuclease VII small subunit	K03602	Cytoplasmic (9.97)		6	4	4	2405	100	10147.7	103	100	457.8	181.925	7.5072	Growth Defect	3049	100	12865	175	100	777.8	278.039	8.11914	Growth Defect	3477	100	14670.9	131	100	582.2	182.862	7.51461	Growth Defect	Growth Defect	3093	100	13050.6	65	100	288.9	102.644	6.68151	Essential
CP053562	AKL02_00875	171287	170891	396	-	cytochrome c		Unknown (2.5)	CASCH	16	14	14	2211	62.5	5583.3	2162	57.1	5750	2284.99	11.158	Nonessential	2565	62.5	6477.3	2513	57.1	6683.5	2389.14	11.2223	Nonessential	2931	62.5	7401.5	2886	57.1	7675.5	2410.78	11.2353	Nonessential	Nonessential	2377	62.5	6002.5	2323	57.1	6178.2	2195.07	11.1001	Nonessential
CP053562	AKL02_00880	172269	171636	633	-	queuosine precursor transporter	K09125	CytoplasmicMembrane (10)		18	14	12	3261	66.7	5151.7	3212	71.4	5344.4	2123.81	11.0524	Nonessential	4046	66.7	6391.8	4030	71.4	6705.5	2397.01	11.227	Nonessential	4389	66.7	6933.6	4380	71.4	7287.9	2289.04	11.1605	Nonessential	Nonessential	4457	66.7	7041.1	4448	71.4	7401	2629.52	11.3606	Nonessential
CP053562	AKL02_00885	173286	172356	930	-	esterase-like activity of phytase family protein		Unknown (2)		18	16	13	10610	55.6	11408.6	8658	50	9805.2	3896.48	11.928	Nonessential	11566	55.6	12436.6	9490	50	10747.5	3841.89	11.9076	Nonessential	13004	55.6	13982.8	10761	50	12186.9	3827.75	11.9023	Nonessential	Nonessential	9337	55.6	10039.8	7589	50	8594.6	3053.6	11.5763	Nonessential
CP053562	AKL02_00890	174155	173258	897	-	penicillin-insensitive murein endopeptidase	K07261	Periplasmic (9.76)		26	24	22	8425	76.9	9392.4	8425	83.3	9888.5	3929.59	11.9402	Nonessential	8584	69.2	9569.7	8584	75	10075.1	3601.53	11.8144	Nonessential	9135	76.9	10183.9	9135	83.3	10721.8	3367.58	11.7175	Nonessential	Nonessential	8102	76.9	9032.3	8102	83.3	9509.4	3378.62	11.7222	Nonessential
CP053562	AKL02_00895	175507	174151	1356	-	MFS transporter	K06902	CytoplasmicMembrane (10)		32	30	26	16077	62.5	11856.2	16077	66.7	12482.1	4960.25	12.2762	Nonessential	17139	68.8	12639.4	17139	73.3	13306.7	4756.73	12.2158	Nonessential	19175	68.8	14140.9	19175	73.3	14887.4	4675.94	12.191	Nonessential	Nonessential	17262	68.8	12730.1	17262	73.3	13402.2	4761.71	12.2173	Nonessential
CP053562	AKL02_00900	176144	175610	534	-	thioesterase family protein		Unknown (2)		14	12	10	6304	57.1	11805.2	4755	50	9378.7	3727	11.8638	Nonessential	6877	57.1	12878.3	5391	50	10633.1	3801	11.8922	Nonessential	7752	57.1	14516.9	5738	50	11317.6	3554.71	11.7955	Nonessential	Nonessential	6645	57.1	12443.8	5126	50	10110.5	3592.19	11.8106	Nonessential
CP053562	AKL02_00905	176066	178634	2568	+	DNA helicase RecQ	K03654	Cytoplasmic (9.97)		60	56	55	14469	73.3	5634.3	14335	75	5875	2334.66	11.189	Nonessential	15942	76.7	6207.9	15780	78.6	6467.2	2311.82	11.1748	Nonessential	17574	73.3	6843.5	17329	75	7102	2230.65	11.1232	Nonessential	Nonessential	15293	73.3	5955.2	15030	75	6159.8	2188.53	11.0957	Nonessential
CP053562	AKL02_00910	180844	178630	2214	-	response regulator		CytoplasmicMembrane (7.88)		40	34	32	3889	30	1756.5	3889	35.3	1849.3	734.892	9.52139	Nonessential	4056	40	1832	4056	47.1	1928.7	689.45	9.4293	Nonessential	4745	45	2143.2	4745	52.9	2256.3	708.675	9.46898	Nonessential	Nonessential	3887	30	1755.6	3887	35.3	1848.3	656.688	9.35906	Nonessential
CP053562	AKL02_00915	182163	180987	1176	-	acetyl-CoA C-acyltransferase family protein	K00626	Cytoplasmic (9.97)		16	16	15	4929	62.5	4191.3	4929	62.5	4412.7	1753.56	10.7761	Nonessential	5796	62.5	4928.6	5796	62.5	5188.9	1854.87	10.8571	Nonessential	6009	62.5	5109.7	6009	62.5	5379.6	1689.66	10.7225	Nonessential	Nonessential	4697	62.5	3994	4697	62.5	4205	1494.01	10.545	Nonessential
CP053562	AKL02_00920	182326	183199	873	+	MBL fold metallo-hydrolase		Cytoplasmic (8.96)		34	30	30	15241	70.6	17458.2	14400	73.3	17370.3	6902.77	12.753	Nonessential	15590	70.6	17858	14789	73.3	17839.6	6377.1	12.6387	Nonessential	17961	70.6	20573.9	16878	73.3	20359.5	6394.66	12.6427	Nonessential	Nonessential	14218	70.6	16286.4	13221	73.3	15948.1	5666.25	12.4682	Nonessential
CP053562	AKL02_00925	183937	183202	735	-	serine/threonine protein phosphatase	K07313	Cytoplasmic (8.96)		24	24	23	4764	66.7	6481.6	4764	66.7	6825.2	2712.26	11.4053	Nonessential	5441	66.7	7402.7	5441	66.7	7795.1	2786.5	11.4442	Nonessential	5821	66.7	7919.7	5821	66.7	8339.5	2619.33	11.355	Nonessential	Nonessential	5625	75	7653.1	5625	75	8058.7	2863.2	11.4834	Nonessential
CP053562	AKL02_00930	185601	184005	1596	-	phosphoglycerate dehydrogenase	K00058	Cytoplasmic (9.97)		22	22	22	401	45.5	251.3	401	45.5	264.5	105.11	6.71575	Essential	625	45.5	391.6	625	45.5	412.3	147.384	7.20344	Essential	447	54.5	280.1	447	54.5	294.9	92.6243	6.53332	Essential	Essential	483	36.4	302.6	483	36.4	318.6	113.196	6.82268	Essential
CP053562	AKL02_00935	186816	185670	1146	-	phosphoserine transaminase	K00831	Cytoplasmic (8.96)		20	18	18	3	10	2.6	3	11.1	2.8	1.11269	0.154052	Essential	N/A	N/A	N/A	N/A	N/A	N/A	N/A	N/A	Essential	1	10	0.9	1	11.1	0.9	0.282679	-1.82277	Essential	Essential	N/A	N/A	N/A	N/A	N/A	N/A	N/A	N/A	Essential
CP053562	AKL02_00940	186975	187848	873	+	phosphoserine phosphatase SerB	K01079	Cytoplasmic (9.97)		10	6	6	9	20	10.3	N/A	N/A	N/A	N/A	N/A	Essential	11	20	12.6	11	33.3	13.3	4.75433	2.24924	Essential	N/A	N/A	N/A	N/A	N/A	N/A	N/A	N/A	Essential	Essential	15	20	17.2	N/A	N/A	N/A	N/A	N/A	Essential
CP053562	AKL02_00945	188966	187823	1143	-	N-acetylglucosamine-6-phosphate deacetylase	K01443	Cytoplasmic (9.97)		10	8	5	478	40	418.2	478	50	440.1	174.891	7.45031	Growth Defect	508	40	444.4	508	50	467.8	167.224	7.38564	Essential	513	40	448.8	513	50	472.4	148.375	7.2131	Essential	Uncertain	337	40	294.8	337	50	310.3	110.247	6.7846	Essential
CP053562	AKL02_00950	189775	188953	822	-	ATPase	K18676	Unknown (2)		14	14	13	490	28.6	596.1	490	28.6	627.4	249.322	7.96187	Growth Defect	567	28.6	689.8	567	28.6	726	259.522	8.01971	Growth Defect	543	42.9	660.6	543	42.9	695.3	218.385	7.77073	Growth Defect	Growth Defect	537	28.6	653.3	537	28.6	687.6	244.299	7.93251	Growth Defect
CP053562	AKL02_00955	189909	192039	2130	+	FAD-dependent oxidoreductase		CytoplasmicMembrane (10)		36	36	31	11712	83.3	5498.6	11712	83.3	5786.6	2299.53	11.1671	Nonessential	13028	83.3	6116.4	13028	83.3	6436.8	2300.95	11.168	Nonessential	13829	83.3	6492.5	13829	83.3	6832.5	2146	11.0674	Nonessential	Nonessential	11286	83.3	5298.6	11286	83.3	5576.1	1981.15	10.9521	Nonessential
CP053562	AKL02_00960	192035	192641	606	+	CDP-alcohol phosphatidyltransferase family protein		CytoplasmicMembrane (10)		18	18	16	2705	55.6	4463.7	2705	55.6	4696.2	1866.22	10.8659	Nonessential	2767	55.6	4566	2767	55.6	4803.8	1717.21	10.7458	Nonessential	3334	66.7	5501.7	3334	66.7	5788.2	1818	10.8281	Nonessential	Nonessential	1707	55.6	2816.8	1707	55.6	2963.5	1052.91	10.0402	Nonessential
CP053562	AKL02_00965	192652	193852	1200	+	ABC transporter substrate-binding protein	K05777	Periplasmic (9.84)		40	38	35	8793	60	7327.5	8492	57.9	7449.1	2960.19	11.5315	Nonessential	9428	60	7856.7	9082	57.9	7966.7	2847.84	11.4757	Nonessential	10082	65	8401.7	9758	63.2	8559.6	2688.46	11.3926	Nonessential	Nonessential	8253	60	6877.5	8072	57.9	7080.7	2515.72	11.2968	Nonessential
CP053562	AKL02_00970	193859	195515	1656	+	ABC transporter permease	K05778	CytoplasmicMembrane (10)		26	24	21	4783	53.8	2888.3	3795	50	2412.6	958.742	9.905	Nonessential	6108	53.8	3688.4	4821	50	3064.8	1095.57	10.0975	Nonessential	6277	53.8	3790.5	4847	50	3081.4	967.829	9.91861	Nonessential	Nonessential	4863	53.8	2936.6	3681	50	2340.1	831.421	9.69944	Nonessential
CP053562	AKL02_00975	195511	196147	636	+	ATP-binding cassette domain-containing protein	K05779	CytoplasmicMembrane (9.82)		8	8	8	325	50	511	325	50	538.1	213.835	7.74036	Growth Defect	382	50	600.6	382	50	632.5	226.099	7.82081	Growth Defect	357	50	561.3	357	50	591.1	185.657	7.5365	Growth Defect	Growth Defect	230	50	361.6	230	50	380.8	135.296	7.07997	Essential
CP053562	AKL02_00980	196283	196880	597	+	hypothetical protein		Unknown (2)		4	4	4	2640	100	4422.1	2640	100	4656.1	1850.28	10.8535	Nonessential	3097	100	5187.6	3097	100	5462.1	1952.53	10.9311	Nonessential	3205	100	5368.5	3205	100	5652.6	1775.41	10.7939	Nonessential	Nonessential	1966	100	3293.1	1966	100	3467.4	1231.94	10.2667	Nonessential
CP053562	AKL02_00985	197032	197806	774	+	hypothetical protein		Cytoplasmic (8.96)		10	8	7	3018	80	3899.2	3018	100	4106.1	1631.72	10.6722	Nonessential	3566	80	4607.2	3566	100	4851.7	1734.33	10.7602	Nonessential	3864	80	4992.2	3864	100	5257.1	1651.19	10.6893	Nonessential	Nonessential	3293	80	4254.5	3293	100	4480.3	1591.82	10.6365	Nonessential
CP053562	AKL02_00990	197802	198168	366	+	hypothetical protein		Cytoplasmic (8.96)		2	2	2	N/A	N/A	N/A	N/A	N/A	N/A	N/A	N/A	Essential	N/A	N/A	N/A	N/A	N/A	N/A	N/A	N/A	Essential	N/A	N/A	N/A	N/A	N/A	N/A	N/A	N/A	Essential	Essential	N/A	N/A	N/A	N/A	N/A	N/A	N/A	N/A	Essential
CP053562	AKL02_00995	199848	198219	1629	-	AMP-binding protein	K00666	Cytoplasmic (9.97)		54	52	50	24345	88.9	14944.8	23560	88.5	15219.6	6048.11	12.5623	Nonessential	25420	88.9	15604.7	24569	88.5	15871.4	5673.53	12.47	Nonessential	29631	92.6	18189.7	28964	92.3	18710.6	5876.76	12.5208	Nonessential	Nonessential	24815	92.6	15233.3	23865	92.3	15416.7	5477.44	12.4193	Nonessential
CP053562	AKL02_01000	199945	200593	648	+	sulfotransferase family 2 domain-containing protein		Cytoplasmic (8.96)		36	32	29	9139	83.3	14103.4	9139	93.8	14836	5895.67	12.5254	Nonessential	11082	83.3	17101.9	11082	93.8	17990.3	6430.97	12.6508	Nonessential	13428	83.3	20722.2	13428	93.8	21798.7	6846.69	12.7412	Nonessential	Nonessential	11400	83.3	17592.6	11400	93.8	18506.5	6575.23	12.6828	Nonessential
CP053562	AKL02_01005	200855	201524	669	+	hypothetical protein		Unknown (2)		18	16	16	1988	44.4	2971.6	1376	37.5	2163.5	859.752	9.74778	Nonessential	2283	55.6	3412.6	1672	50	2628.9	939.749	9.87613	Nonessential	2761	44.4	4127.1	2159	37.5	3394.7	1066.23	10.0583	Nonessential	Nonessential	5206	44.4	7781.8	4688	37.5	7371.1	2618.9	11.3547	Nonessential
CP053562	AKL02_01010	203894	201704	2190	-	3-hydroxyacyl-CoA dehydrogenase	K01782	Cytoplasmic (9.97)		36	30	26	5960	50	2721.5	4687	46.7	2252.3	895.04	9.80581	Nonessential	6513	50	2974	4970	46.7	2388.3	853.742	9.73766	Nonessential	7148	50	3263.9	5152	46.7	2475.7	777.586	9.60286	Nonessential	Nonessential	5984	50	2732.4	4532	46.7	2177.8	773.757	9.59574	Nonessential
CP053562	AKL02_01015	205117	203905	1212	-	acetyl-CoA C-acetyltransferase	K00626	Cytoplasmic (9.97)		24	24	20	7074	83.3	5836.6	7074	83.3	6146	2442.36	11.2541	Nonessential	8275	83.3	6827.6	8275	83.3	7189.4	2569.98	11.3275	Nonessential	9636	83.3	7950.5	9636	83.3	8371.9	2629.51	11.3606	Nonessential	Nonessential	7519	83.3	6203.8	7519	83.3	6532.6	2320.99	11.1805	Nonessential
CP053562	AKL02_01020	205753	205126	627	-	glutathione S-transferase family protein	K00799	Cytoplasmic (8.96)		24	24	24	3173	75	5060.6	3173	75	5323.8	2115.62	11.0469	Nonessential	3659	75	5835.7	3659	75	6139.3	2194.61	11.0997	Nonessential	4595	75	7328.5	4595	75	7709.7	2421.52	11.2417	Nonessential	Nonessential	4091	75	6524.7	4091	75	6864.1	2438.77	11.2519	Nonessential
CP053562	AKL02_01025	206484	205947	537	-	hypothetical protein		Periplasmic (9.84)		16	12	11	1148	62.5	2137.8	1124	66.7	2203.9	875.807	9.77447	Nonessential	1479	50	2754.2	1457	50	2856.9	1021.25	9.99612	Nonessential	1765	50	3286.8	1743	50	3417.6	1073.42	10.068	Nonessential	Nonessential	1550	37.5	2886.4	1550	50	3039.2	1079.81	10.0766	Nonessential
CP053562	AKL02_01030	206713	206500	213	-	hypothetical protein		Unknown (2)		4	4	4	411	100	1929.6	411	100	2034.7	808.568	9.65923	Nonessential	602	100	2826.3	602	100	2980.2	1065.33	10.0571	Nonessential	702	100	3295.8	702	100	3475.2	1091.52	10.0921	Nonessential	Nonessential	691	100	3244.1	691	100	3420.8	1215.39	10.2472	Nonessential
CP053562	AKL02_01035	207188	206828	360	-	hypothetical protein		Unknown (2)		10	8	7	3430	60	9527.8	3174	50	9280.7	3688.05	11.8486	Nonessential	3908	60	10855.6	3518	50	10286.5	3677.1	11.8444	Nonessential	4876	60	13544.4	4281	50	12517.5	3931.59	11.9409	Nonessential	Nonessential	3303	60	9175	2909	50	8505.8	3022.05	11.5613	Nonessential
CP053562	AKL02_01040	209129	207353	1776	-	acyl-CoA dehydrogenase		Cytoplasmic (9.97)		38	36	32	14846	89.5	8359.2	14350	88.9	8506.2	3380.27	11.7229	Nonessential	14116	89.5	7948.2	13761	88.9	8157.1	2915.91	11.5097	Nonessential	16692	89.5	9398.6	16227	88.9	9618.9	3021.17	11.5609	Nonessential	Nonessential	11904	89.5	6702.7	11513	88.9	6824.5	2424.7	11.2436	Nonessential
CP053562	AKL02_01045	209554	209158	396	-	MerR family DNA-binding transcriptional regulator		Cytoplasmic (9.97)		10	10	10	1041	100	2628.8	1041	100	2768.6	1100.21	10.1036	Nonessential	952	80	2404	952	80	2531.9	905.075	9.82189	Nonessential	1423	80	3593.4	1423	80	3784.6	1188.69	10.2152	Nonessential	Nonessential	1630	80	4116.2	1630	80	4335.1	1540.23	10.5889	Nonessential
CP053562	AKL02_01050	210162	209793	369	-	MerR family DNA-binding transcriptional regulator		Cytoplasmic (9.97)		20	20	19	5746	80	15571.8	5746	80	16370.4	6505.42	12.6674	Nonessential	5834	80	15810.3	5834	80	16621.1	5941.52	12.5366	Nonessential	7359	90	19943.1	7359	90	20965.8	6585.09	12.685	Nonessential	Nonessential	5920	80	16043.4	5920	80	16866.1	5992.41	12.5489	Nonessential
CP053562	AKL02_01055	210942	210249	693	-	metal-dependent hydrolase		Unknown (2)		18	14	14	11556	77.8	16675.3	10566	85.7	16057.8	6381.2	12.6396	Nonessential	13386	77.8	19316	12419	85.7	18873.9	6746.83	12.72	Nonessential	14568	77.8	21021.6	13575	85.7	20630.7	6479.84	12.6617	Nonessential	Nonessential	12915	77.8	18636.4	11991	85.7	18223.4	6474.65	12.6606	Nonessential
CP053562	AKL02_01060	211122	211410	288	+	Asp-tRNA(Asn)/Glu-tRNA(Gln) amidotransferase subunit GatC	K02435	Cytoplasmic (9.97)		4	4	4	N/A	N/A	N/A	N/A	N/A	N/A	N/A	N/A	Essential	N/A	N/A	N/A	N/A	N/A	N/A	N/A	N/A	Essential	N/A	N/A	N/A	N/A	N/A	N/A	N/A	N/A	Essential	Essential	N/A	N/A	N/A	N/A	N/A	N/A	N/A	N/A	Essential
CP053562	AKL02_01065	211406	212885	1479	+	Asp-tRNA(Asn)/Glu-tRNA(Gln) amidotransferase subunit GatA	K02433	Cytoplasmic (9.97)		48	46	44	725	8.3	490.2	1	4.3	0.7	0.278173	-1.84595	Essential	697	4.2	471.3	N/A	N/A	N/A	N/A	N/A	Essential	734	4.2	496.3	N/A	N/A	N/A	N/A	N/A	Essential	Essential	1038	16.7	701.8	7	13	5	1.77646	0.829009	Essential
CP053562	AKL02_01070	212886	213621	735	+	hypothetical protein		Extracellular (9.64)		10	10	10	4226	80	5749.7	4226	80	6054.4	2405.95	11.2324	Nonessential	4935	60	6714.3	4935	60	7070.2	2527.37	11.3034	Nonessential	5713	80	7772.8	5713	80	8184.8	2570.74	11.328	Nonessential	Nonessential	3713	80	5051.7	3713	80	5319.5	1889.98	10.8842	Nonessential
CP053562	AKL02_01075	213584	214307	723	+	N-acetylmuramoyl-L-alanine amidase	K01447	Cytoplasmic (9.26)		12	12	12	2072	33.3	2865.8	2072	33.3	3016	1198.53	10.227	Nonessential	2300	50	3181.2	2300	50	3347.9	1196.77	10.2249	Nonessential	2031	50	2809.1	2031	50	2956.3	928.536	9.85881	Nonessential	Nonessential	868	33.3	1200.6	868	33.3	1263.5	448.913	8.81029	Nonessential
CP053562	AKL02_01080	216396	214380	2016	-	NADPH-dependent 2,4-dienoyl-CoA reductase	K00219	Cytoplasmic (9.97)		36	34	31	5775	61.1	2864.6	5775	64.7	3015.7	1198.41	10.2269	Nonessential	6678	61.1	3312.5	6678	64.7	3487.2	1246.56	10.2837	Nonessential	7439	61.1	3690	7439	64.7	3884.6	1220.1	10.2528	Nonessential	Nonessential	6253	61.1	3101.7	6253	64.7	3265.3	1160.14	10.1801	Nonessential
CP053562	AKL02_01085	216621	217527	906	+	LysR family transcriptional regulator		Cytoplasmic (9.26)		22	22	20	7010	100	7737.3	7010	100	8141.7	3235.43	11.6597	Nonessential	7472	100	8247.2	7472	100	8678.3	3102.22	11.5991	Nonessential	8799	100	9711.9	8799	100	10219.5	3209.81	11.6483	Nonessential	Nonessential	8620	100	9514.3	8620	100	10011.6	3557.05	11.7965	Nonessential
CP053562	AKL02_01090	218537	217433	1104	-	OmpA family protein	K03286	OuterMembrane (9.93)		30	28	28	5807	80	5260	5719	78.6	5451.9	2166.53	11.0812	Nonessential	6547	80	5930.3	6448	78.6	6146.8	2197.29	11.1015	Nonessential	7304	73.3	6615.9	7200	71.4	6863.7	2155.8	11.074	Nonessential	Nonessential	5508	73.3	4989.1	5477	71.4	5221.2	1855.06	10.8572	Nonessential
CP053562	AKL02_01095	219247	218533	714	-	GNAT family N-acetyltransferase		Unknown (2)		26	20	19	5588	46.2	7826.3	4297	40	6337.8	2518.57	11.2984	Nonessential	6006	61.5	8411.8	4271	60	6299.4	2251.84	11.1369	Nonessential	6319	46.2	8850.1	4334	40	6392.3	2007.74	10.9714	Nonessential	Nonessential	5650	46.2	7913.2	4139	40	6104.7	2168.96	11.0828	Nonessential
CP053562	AKL02_01100	219972	219243	729	-	competence/damage-inducible protein A		Cytoplasmic (8.96)		18	18	18	2002	33.3	2746.2	2002	33.3	2888.9	1148.02	10.1649	Nonessential	1814	33.3	2488.3	1814	33.3	2617.6	935.71	9.86992	Nonessential	2222	33.3	3048	2222	33.3	3206.3	1007.06	9.97593	Nonessential	Nonessential	1649	33.3	2262	1649	33.3	2379.5	845.42	9.72352	Nonessential
CP053562	AKL02_01105	220089	220899	810	+	type I methionyl aminopeptidase	K01265	Cytoplasmic (9.97)		20	18	16	N/A	N/A	N/A	N/A	N/A	N/A	N/A	N/A	Essential	1	10	1.2	1	11.1	1.3	0.464709	-1.1056	Essential	1	10	1.2	1	11.1	1.3	0.408313	-1.29225	Essential	Essential	N/A	N/A	N/A	N/A	N/A	N/A	N/A	N/A	Essential
CP053562	AKL02_01110	221638	220987	651	-	HAD family phosphatase		Cytoplasmic (9.97)		20	20	20	7534	60	11573	7534	60	12190.9	4844.53	12.2421	Nonessential	9186	60	14110.6	9186	60	14864.1	5313.45	12.3754	Nonessential	10272	60	15778.8	10272	60	16621.4	5220.57	12.35	Nonessential	Nonessential	8037	60	12345.6	8037	60	13004.9	4620.55	12.1738	Nonessential
CP053562	AKL02_01115	222216	221652	564	-	16S rRNA (guanine(966)-N(2))-methyltransferase RsmD	K08316	Cytoplasmic (8.96)		16	14	13	2069	37.5	3668.4	2069	42.9	3860.1	1533.96	10.583	Nonessential	1977	37.5	3505.3	1977	42.9	3688.4	1318.49	10.3647	Nonessential	2409	37.5	4271.3	2409	42.9	4494.4	1411.63	10.4632	Nonessential	Nonessential	2374	50	4209.2	2374	57.1	4429.1	1573.63	10.6199	Nonessential
CP053562	AKL02_01120	223412	222212	1200	-	FAD-dependent oxidoreductase	K00529	Cytoplasmic (9.97)		30	30	26	N/A	N/A	N/A	N/A	N/A	N/A	N/A	N/A	Essential	10	20	8.3	10	20	8.8	3.14572	1.65339	Essential	N/A	N/A	N/A	N/A	N/A	N/A	N/A	N/A	Essential	Essential	N/A	N/A	N/A	N/A	N/A	N/A	N/A	N/A	Essential
CP053562	AKL02_01125	223494	223983	489	+	peroxiredoxin	K24138	Unknown (2)		10	10	10	1463	40	2991.8	1463	40	3146.2	1250.27	10.288	Nonessential	1354	40	2768.9	1354	40	2911.8	1040.88	10.0236	Nonessential	1734	40	3546	1734	40	3729	1171.23	10.1938	Nonessential	Nonessential	1571	40	3212.7	1571	40	3378.5	1200.36	10.2292	Nonessential
CP053562	AKL02_01130	224409	224037	372	-	4a-hydroxytetrahydrobiopterin dehydratase	K01724	Unknown (2)		6	6	6	1275	33.3	3427.4	1275	33.3	3611.9	1435.33	10.4872	Nonessential	1248	33.3	3354.8	1248	33.3	3535.4	1263.79	10.3035	Nonessential	1108	33.3	2978.5	1108	33.3	3138.8	985.857	9.94523	Nonessential	Nonessential	680	33.3	1828	680	33.3	1926.3	684.401	9.4187	Nonessential
CP053562	AKL02_01135	225348	224466	882	-	mechanosensitive ion channel	K03442	CytoplasmicMembrane (10)		24	24	22	5437	66.7	6164.4	5437	66.7	6488.1	2578.3	11.3322	Nonessential	4660	66.7	5283.4	4660	66.7	5560.9	1987.85	10.957	Nonessential	6011	66.7	6815.2	6011	66.7	7173	2252.95	11.1376	Nonessential	Nonessential	3152	66.7	3573.7	3152	66.7	3761.3	1336.36	10.3841	Nonessential
CP053562	AKL02_01140	226575	225387	1188	-	N-acetyltransferase	K09919	Cytoplasmic (9.97)		46	42	38	8398	65.2	7069	7870	61.9	6970.8	2770.12	11.4357	Nonessential	8762	52.2	7375.4	8254	47.6	7310.9	2613.42	11.3517	Nonessential	10686	56.5	8994.9	10059	52.4	8909.7	2798.42	11.4504	Nonessential	Nonessential	8354	56.5	7032	8068	52.4	7146.1	2538.96	11.31	Nonessential
CP053562	AKL02_01145	227400	226632	768	-	phosphodiesterase		Cytoplasmic (8.96)		18	16	15	2923	55.6	3806	1734	50	2375.3	943.919	9.88252	Nonessential	3190	55.6	4153.6	1777	50	2434.2	870.15	9.76512	Nonessential	3641	66.7	4740.9	2078	62.5	2846.6	894.081	9.80426	Nonessential	Nonessential	2730	66.7	3554.7	1527	62.5	2091.8	743.202	9.53761	Nonessential
CP053562	AKL02_01150	227852	227396	456	-	RidA family protein		Cytoplasmic (8.96)		4	4	4	762	50	1671.1	762	50	1759.8	699.326	9.44982	Nonessential	780	50	1710.5	780	50	1801.4	643.944	9.33079	Nonessential	1044	50	2289.5	1044	50	2411.1	757.296	9.56471	Nonessential	Nonessential	658	50	1443	658	50	1519.6	539.903	9.07656	Nonessential
CP053562	AKL02_01155	231439	227980	3459	-	chromosome segregation protein SMC	K03529	Cytoplasmic (9.97)		38	30	28	4843	63.2	1400.1	4744	73.3	1443.7	573.711	9.16418	Nonessential	6411	63.2	1853.4	6218	73.3	1892.3	676.438	9.40181	Nonessential	7104	63.2	2053.8	6950	66.7	2115	664.295	9.37568	Nonessential	Nonessential	5258	57.9	1520.1	5202	66.7	1583.1	562.464	9.13562	Nonessential
CP053562	AKL02_01165	232027	232744	717	+	LrgB family protein		CytoplasmicMembrane (10)		20	16	13	4066	50	5670.9	1889	50	2773.9	1102.32	10.1063	Nonessential	4347	50	6062.8	2280	50	3348	1196.8	10.225	Nonessential	4774	70	6658.3	2615	75	3839.9	1206.06	10.2361	Nonessential	Nonessential	4851	50	6765.7	2247	50	3299.6	1172.32	10.1952	Nonessential
CP053562	AKL02_01170	233397	232740	657	-	trimeric intracellular cation channel family protein		CytoplasmicMembrane (10)		20	14	12	4369	40	6649.9	2199	28.6	3524	1400.4	10.4516	Nonessential	4951	40	7535.8	2858	28.6	4580.1	1637.24	10.6771	Nonessential	6233	40	9487.1	3508	28.6	5621.8	1765.74	10.7861	Nonessential	Nonessential	4425	40	6735.2	2866	28.6	4592.9	1631.82	10.6723	Nonessential
CP053562	AKL02_01175	233858	233393	465	-	ribonuclease HI	K03469	Unknown (2)		6	6	6	880	66.7	1892.5	880	66.7	1991	791.202	9.6279	Nonessential	874	66.7	1879.6	874	66.7	1977.4	706.858	9.46528	Nonessential	880	66.7	1892.5	880	66.7	1991	625.348	9.28851	Nonessential	Nonessential	767	66.7	1649.5	767	66.7	1735.3	616.54	9.26805	Nonessential
CP053562	AKL02_01180	234456	233850	606	-	glutathione S-transferase family protein	K00799	Cytoplasmic (8.96)		24	22	19	1677	83.3	2767.3	1649	81.8	2862.8	1137.65	10.1518	Nonessential	1674	75	2762.4	1670	72.7	2899.3	1036.41	10.0174	Nonessential	1962	83.3	3237.6	1945	81.8	3376.7	1060.58	10.0506	Nonessential	Nonessential	1540	66.7	2541.3	1540	72.7	2673.6	949.911	9.89165	Nonessential
CP053562	AKL02_01185	234889	234460	429	-	DUF3429 domain-containing protein		CytoplasmicMembrane (10)		12	8	5	306	50	713.3	41	25	100.5	39.9376	5.31968	Essential	465	66.7	1083.9	26	50	63.7	22.7707	4.50911	Essential	421	50	981.4	14	25	34.3	10.7732	3.42937	Essential	Essential	279	50	650.3	3	25	7.4	2.62917	1.39461	Essential
CP053562	AKL02_01190	235836	234888	948	-	4-hydroxy-3-methylbut-2-enyl diphosphate reductase	K03527	Cytoplasmic (9.97)		22	22	21	N/A	N/A	N/A	N/A	N/A	N/A	N/A	N/A	Essential	2	9.1	2.1	2	9.1	2.2	0.786431	-0.346608	Essential	1	9.1	1.1	1	9.1	1.1	0.345496	-1.53326	Essential	Essential	N/A	N/A	N/A	N/A	N/A	N/A	N/A	N/A	Essential
CP053562	AKL02_01195	236343	235896	447	-	DedA family protein		CytoplasmicMembrane (10)		12	12	11	5307	83.3	11872.5	5307	83.3	12487.1	4962.24	12.2768	Nonessential	5245	83.3	11733.8	5245	83.3	12341.2	4411.59	12.1071	Nonessential	5764	83.3	12894.9	5764	83.3	13562.4	4259.78	12.0566	Nonessential	Nonessential	5034	83.3	11261.7	5034	83.3	11844.7	4208.34	12.039	Nonessential
CP053562	AKL02_01200	236991	236427	564	-	NYN domain-containing protein		Cytoplasmic (8.96)		28	28	26	6904	78.6	12241.1	6904	78.6	12880.6	5118.61	12.3215	Nonessential	6883	85.7	12203.9	6883	85.7	12841.4	4590.4	12.1644	Nonessential	9373	78.6	16618.8	9373	78.6	17486.9	5492.41	12.4232	Nonessential	Nonessential	8563	78.6	15182.6	8563	78.6	15975.7	5676.05	12.4707	Nonessential
CP053562	AKL02_01205	237141	237702	561	+	2-amino-4-hydroxy-6- hydroxymethyldihydropteridine diphosphokinase	K00950	Cytoplasmic (9.97)		14	12	12	1626	42.9	2898.4	564	33.3	1058.2	420.518	8.71602	Nonessential	2031	42.9	3620.3	496	33.3	930.6	332.66	8.37791	Growth Defect	2470	71.4	4402.9	789	66.7	1480.3	464.943	8.86091	Nonessential	Uncertain	2198	42.9	3918	605	33.3	1135.1	403.293	8.65568	Nonessential
CP053562	AKL02_01210	237800	238157	357	+	DNA-directed RNA polymerase subunit omega	K03060	Cytoplasmic (8.96)		8	6	6	566	50	1585.4	189	33.3	557.5	221.545	7.79145	Growth Defect	589	50	1649.9	221	33.3	651.9	233.034	7.8644	Growth Defect	765	50	2142.9	195	33.3	575.2	180.663	7.49716	Growth Defect	Growth Defect	155	50	434.2	33	33.3	97.3	34.57	5.11145	Essential
CP053562	AKL02_01215	238184	240317	2133	+	bifunctional (p)ppGpp synthetase/guanosine-3',5'-bis(diphosphate) 3'-pyrophosphohydrolase	K01139	Cytoplasmic (8.96)		66	62	54	9698	57.6	4546.6	8508	58.1	4199.4	1668.8	10.7046	Nonessential	11867	54.5	5563.5	10410	54.8	5138.2	1836.75	10.8429	Nonessential	14028	57.6	6576.7	11856	58.1	5851.9	1838.01	10.8439	Nonessential	Nonessential	1818	42.4	852.3	1503	41.9	741.9	263.592	8.04216	Growth Defect
CP053562	AKL02_01220	240351	241026	675	+	DUF2062 domain-containing protein	K09928	CytoplasmicMembrane (9.82)		16	16	15	3356	75	4971.9	3356	75	5235.6	2080.57	11.0228	Nonessential	3852	75	5706.7	3852	75	6009.4	2148.17	11.0689	Nonessential	4279	75	6339.3	4279	75	6675.5	2096.69	11.0339	Nonessential	Nonessential	2956	75	4379.3	2956	75	4611.5	1638.43	10.6781	Nonessential
CP053562	AKL02_01225	241279	241033	246	-	WGR domain-containing protein		Unknown (2)		8	8	8	1401	75	5695.1	1401	75	5987.2	2379.25	11.2163	Nonessential	1608	75	6536.6	1608	75	6871.8	2456.45	11.2624	Nonessential	1764	100	7170.7	1764	100	7538.5	2367.75	11.2093	Nonessential	Nonessential	1277	75	5191.1	1277	75	5457.3	1938.94	10.9211	Nonessential
CP053562	AKL02_01230	242094	241383	711	-	response regulator transcription factor	K02483	Cytoplasmic (9.97)		14	10	9	4142	85.7	5825.6	3447	80	5106.7	2029.35	10.9868	Nonessential	4799	85.7	6749.6	4196	80	6216.3	2222.13	11.1177	Nonessential	5946	85.7	8362.9	5320	80	7881.5	2475.48	11.2735	Nonessential	Nonessential	4561	85.7	6414.9	4313	80	6389.6	2270.18	11.1486	Nonessential
CP053562	AKL02_01235	243995	242090	1905	-	PAS domain-containing protein		CytoplasmicMembrane (7.88)		38	36	32	13488	63.2	7080.3	13434	61.1	7422.1	2949.46	11.5262	Nonessential	16210	63.2	8509.2	16129	61.1	8911	3185.4	11.6373	Nonessential	17596	63.2	9236.7	17506	61.1	9671.8	3037.79	11.5688	Nonessential	Nonessential	15218	68.4	7988.5	15086	66.7	8334.8	2961.3	11.532	Nonessential
CP053562	AKL02_01240	244206	246183	1977	+	long-chain fatty acid--CoA ligase	K01897	Cytoplasmic (9.97)		76	74	65	25428	81.6	12861.9	25000	81.1	13312	5290.05	12.3691	Nonessential	27236	84.2	13776.4	26702	83.8	14218.3	5082.6	12.3113	Nonessential	30876	84.2	15617.6	30344	83.8	16157.6	5074.9	12.3092	Nonessential	Nonessential	25655	84.2	12976.7	25129	83.8	13380.7	4754.07	12.2149	Nonessential
CP053562	AKL02_01245	246179	247001	822	+	ABC transporter ATP-binding protein	K01995	CytoplasmicMembrane (7.88)		24	22	22	5703	83.3	6938	5597	81.8	7166.5	2847.89	11.4757	Nonessential	6530	83.3	7944	6387	81.8	8178	2923.38	11.5134	Nonessential	8072	83.3	9820	7888	81.8	10099.9	3172.25	11.6313	Nonessential	Nonessential	6621	83.3	8054.7	6473	81.8	8288.1	2944.7	11.5239	Nonessential
CP053562	AKL02_01250	247039	248029	990	+	branched-chain amino acid ABC transporter permease	K01997	CytoplasmicMembrane (10)		28	26	24	5052	71.4	5103	5034	69.2	5355.3	2128.14	11.0554	Nonessential	5930	71.4	5989.9	5887	69.2	6262.8	2238.75	11.1285	Nonessential	7233	71.4	7306.1	7215	69.2	7675.5	2410.78	11.2353	Nonessential	Nonessential	6429	71.4	6493.9	6416	69.2	6825.5	2425.05	11.2438	Nonessential
CP053562	AKL02_01255	248177	248360	183	+	hypothetical protein		CytoplasmicMembrane (9.86)		2	2	2	253	100	1382.5	253	100	1454	577.804	9.17444	Nonessential	206	100	1125.7	206	100	1183.9	423.207	8.72522	Nonessential	309	100	1688.5	309	100	1775.9	557.788	9.12357	Nonessential	Nonessential	150	100	819.7	150	100	862.1	306.298	8.25879	Growth Defect
CP053562	AKL02_01260	248400	249477	1077	+	branched-chain amino acid ABC transporter permease	K01998	CytoplasmicMembrane (10)		36	36	30	6067	72.2	5633.2	6067	72.2	5930.6	2356.76	11.2026	Nonessential	6900	72.2	6406.7	6900	72.2	6744.9	2411.09	11.2355	Nonessential	7629	72.2	7083.6	7629	72.2	7457.5	2342.31	11.1937	Nonessential	Nonessential	6159	72.2	5718.7	6159	72.2	6020.5	2139.04	11.0627	Nonessential
CP053562	AKL02_01265	249550	250837	1287	+	ABC transporter substrate-binding protein	K01999	Unknown (2.5)		48	46	44	14559	75	11312.4	12464	73.9	10191.3	4049.91	11.9837	Nonessential	15907	66.7	12359.8	13825	65.2	11304.2	4040.9	11.9805	Nonessential	18390	75	14289	15751	73.9	12879	4045.13	11.982	Nonessential	Nonessential	15584	70.8	12108.8	13560	69.6	11087.5	3939.31	11.9437	Nonessential
CP053562	AKL02_01270	250895	251720	825	+	ABC transporter ATP-binding protein	K01996	CytoplasmicMembrane (7.88)		38	34	34	6557	63.2	7947.9	6557	70.6	8363.5	3323.57	11.6985	Nonessential	7021	63.2	8510.3	7021	70.6	8955.4	3201.27	11.6444	Nonessential	8410	63.2	10193.9	8410	70.6	10727	3369.21	11.7182	Nonessential	Nonessential	6408	63.2	7767.3	6408	70.6	8173.5	2903.99	11.5038	Nonessential
CP053562	AKL02_01275	251809	253030	1221	+	AMP-binding protein	K01912	Cytoplasmic (8.96)		38	36	35	10370	63.2	8493	8792	61.1	7579.3	3011.93	11.5565	Nonessential	10777	57.9	8826.4	9091	55.6	7837.1	2801.52	11.452	Nonessential	12761	63.2	10451.3	10687	61.1	9212.9	2893.65	11.4987	Nonessential	Nonessential	10126	63.2	8293.2	8750	61.1	7543.1	2680.01	11.388	Nonessential
CP053562	AKL02_01280	253082	254732	1650	+	peptidoglycan-binding protein		Unknown (2.5)		50	46	42	12730	64	7715.2	11649	65.2	7434	2954.19	11.5285	Nonessential	14181	64	8594.5	12998	65.2	8294.8	2965.13	11.5339	Nonessential	15712	64	9522.4	14235	65.2	9084.2	2853.23	11.4784	Nonessential	Nonessential	12880	68	7806.1	11423	69.6	7289.7	2589.98	11.3387	Nonessential
CP053562	AKL02_01285	254953	254827	126	-	50S ribosomal protein L36	K02919	Unknown (2)		2	2	2	N/A	N/A	N/A	N/A	N/A	N/A	N/A	N/A	Essential	N/A	N/A	N/A	N/A	N/A	N/A	N/A	N/A	Essential	N/A	N/A	N/A	N/A	N/A	N/A	N/A	N/A	Essential	Essential	N/A	N/A	N/A	N/A	N/A	N/A	N/A	N/A	Essential
CP053562	AKL02_01295	255289	256156	867	+	N-formylglutamate amidohydrolase		Cytoplasmic (8.96)		26	24	23	7285	76.9	8402.5	6333	75	7685.7	3054.22	11.5766	Nonessential	8131	76.9	9378.3	7157	75	8685.7	3104.86	11.6003	Nonessential	9307	76.9	10734.7	8213	75	9967.2	3130.57	11.6122	Nonessential	Nonessential	7977	69.2	9200.7	7413	66.7	8996.4	3196.36	11.6422	Nonessential
CP053562	AKL02_01300	257420	256157	1263	-	DNA polymerase IV	K02346	Cytoplasmic (9.97)		22	22	20	7248	81.8	5738.7	7248	81.8	6040	2400.23	11.229	Nonessential	8135	81.8	6441	8135	81.8	6779.2	2423.35	11.2428	Nonessential	9181	81.8	7269.2	9181	81.8	7650.8	2403.02	11.2306	Nonessential	Nonessential	7832	90.9	6201.1	7832	90.9	6526.7	2318.89	11.1792	Nonessential
CP053562	AKL02_01305	260198	257576	2622	-	ATP-dependent chaperone ClpB	K03695	Cytoplasmic (9.97)		40	38	30	17463	80	6660.2	16297	78.9	6542.4	2599.88	11.3442	Nonessential	18624	80	7103	17347	78.9	6963.9	2489.38	11.2816	Nonessential	21174	85	8075.5	19908	84.2	7992	2510.19	11.2936	Nonessential	Nonessential	17677	80	6741.8	16277	78.9	6534.3	2321.59	11.1809	Nonessential
CP053562	AKL02_01310	260395	260605	210	+	hypothetical protein		Unknown (2)		8	8	8	3132	100	14914.3	3132	100	15660	6223.12	12.6034	Nonessential	3683	100	17538.1	3683	100	18415	6582.78	12.6845	Nonessential	3963	100	18871.4	3963	100	19815	6223.64	12.6035	Nonessential	Nonessential	4040	100	19238.1	4040	100	20200	7176.92	12.8091	Nonessential
CP053562	AKL02_01315	260685	261387	702	+	orotidine-5'-phosphate decarboxylase	K01591	Cytoplasmic (9.97)		8	8	8	1796	100	2558.4	1796	100	2692.7	1070.05	10.0635	Nonessential	1887	100	2688	1887	100	2829.1	1011.31	9.98202	Nonessential	2035	100	2898.9	2035	100	3051	958.28	9.9043	Nonessential	Nonessential	3597	100	5123.9	3597	100	5392.8	1916.02	10.9039	Nonessential
CP053562	AKL02_01320	261637	261397	240	-	hypothetical protein		Unknown (2)		10	8	8	963	80	4012.5	210	75	921.1	366.035	8.51584	Growth Defect	1087	80	4529.2	271	75	1188.6	424.887	8.73094	Nonessential	1166	80	4858.3	330	75	1447.4	454.61	8.82849	Nonessential	Uncertain	1119	60	4662.5	262	50	1149.1	408.267	8.67337	Nonessential
CP053562	AKL02_01325	262102	261793	309	-	hypothetical protein		Unknown (2)		6	6	5	1400	100	4530.7	1400	100	4761.9	1892.33	10.8859	Nonessential	1777	100	5750.8	1777	100	6044.2	2160.61	11.0772	Nonessential	2002	100	6479	2002	100	6809.5	2138.78	11.0626	Nonessential	Nonessential	1947	100	6301	1947	100	6622.4	2352.89	11.2002	Nonessential
CP053562	AKL02_01330	262490	262214	276	-	hypothetical protein	K07340	CytoplasmicMembrane (10)		2	2	2	383	100	1387.7	383	100	1461.8	580.904	9.18216	Nonessential	570	100	2065.2	570	100	2175.6	777.709	9.60309	Nonessential	678	100	2456.5	678	100	2587.8	812.795	9.66675	Nonessential	Nonessential	473	100	1713.8	473	100	1805.3	641.41	9.3251	Nonessential
CP053562	AKL02_01335	263371	262489	882	-	SPFH/Band 7/PHB domain protein		Cytoplasmic (8.96)		20	20	19	7038	60	7979.6	7038	60	8398.6	3337.51	11.7046	Nonessential	7705	60	8735.8	7705	60	9194.5	3286.74	11.6824	Nonessential	9412	60	10671.2	9412	60	11231.5	3527.67	11.7845	Nonessential	Nonessential	7095	60	8044.2	7095	60	8466.6	3008.12	11.5546	Nonessential
CP053562	AKL02_01340	263551	263392	159	-	hypothetical protein		CytoplasmicMembrane (9.82)		4	4	3	48	50	301.9	48	50	317.9	126.33	6.98105	Essential	3	50	18.9	3	50	19.9	7.11362	2.83058	Essential	25	50	157.2	25	50	165.6	52.0129	5.7008	Essential	Essential	19	50	119.5	19	50	125.8	44.6958	5.48207	Essential
CP053562	AKL02_01345	264543	263646	897	-	methionyl-tRNA formyltransferase	K00604	Cytoplasmic (9.97)		20	18	16	995	60	1109.3	433	55.6	508.2	201.953	7.65788	Growth Defect	893	70	995.5	358	66.7	420.2	150.208	7.23082	Essential	1106	70	1233	458	66.7	537.6	168.853	7.39963	Essential	Uncertain	1108	50	1235.2	668	44.4	784	278.55	8.12179	Growth Defect
CP053562	AKL02_01350	265047	264546	501	-	peptide deformylase	K01462	Cytoplasmic (9.26)		8	6	5	3581	25	7147.7	3581	33.3	7523.1	2989.6	11.5457	Nonessential	4133	50	8249.5	4123	33.3	8661.8	3096.32	11.5963	Nonessential	4653	25	9287.4	4653	33.3	9775.2	3070.27	11.5841	Nonessential	Nonessential	4309	25	8600.8	4309	33.3	9052.5	3216.29	11.6512	Nonessential
CP053562	AKL02_01355	265592	265046	546	-	peptide deformylase	K01462	Cytoplasmic (9.97)		12	12	11	65	33.3	119	65	33.3	125.2	49.7532	5.63672	Essential	43	33.3	78.8	43	33.3	82.9	29.6341	4.88919	Essential	22	33.3	40.3	22	33.3	42.4	13.3173	3.73523	Essential	Essential	18	33.3	33	18	33.3	34.7	12.3287	3.62394	Essential
CP053562	AKL02_01360	265721	266897	1176	+	pyridoxal phosphate-dependent aminotransferase	K14155	Cytoplasmic (9.97)		40	40	38	11976	90	10183.7	11976	90	10721.6	4260.65	12.0569	Nonessential	13120	90	11156.5	13120	90	11745.7	4198.72	12.0357	Nonessential	15831	90	13461.7	15831	90	14172.8	4451.5	12.1201	Nonessential	Nonessential	18530	90	15756.8	18530	90	16589.1	5893.99	12.525	Nonessential
CP053562	AKL02_01365	267290	266942	348	-	hypothetical protein		Cytoplasmic (8.96)		8	6	6	538	75	1546	538	100	1625.4	645.917	9.3352	Nonessential	568	75	1632.2	568	100	1716	613.416	9.26072	Nonessential	559	75	1606.3	559	100	1688.8	530.431	9.05102	Nonessential	Nonessential	618	75	1775.9	618	100	1867.1	663.367	9.37366	Nonessential
CP053562	AKL02_01370	267485	268664	1179	+	lytic murein transglycosylase		CytoplasmicMembrane (9.82)		24	24	21	3644	50	3090.8	3644	50	3253.6	1292.95	10.3364	Nonessential	4157	50	3525.9	4157	50	3711.6	1326.78	10.3737	Nonessential	4681	50	3970.3	4681	50	4179.5	1312.73	10.3584	Nonessential	Nonessential	3486	50	2956.7	3486	50	3112.5	1105.85	10.1109	Nonessential
CP053562	AKL02_01375	270017	268682	1335	-	HlyD family type I secretion periplasmic adaptor subunit		CytoplasmicMembrane (7.88)		30	26	26	8729	66.7	6538.6	8169	69.2	6442.4	2560.14	11.322	Nonessential	9335	73.3	6992.5	8672	76.9	6839.1	2444.76	11.2555	Nonessential	10129	66.7	7587.3	9460	69.2	7460.6	2343.28	11.1943	Nonessential	Nonessential	8458	66.7	6335.6	7867	69.2	6204.3	2204.34	11.1061	Nonessential
CP053562	AKL02_01380	271777	270013	1764	-	type I secretion system permease/ATPase		CytoplasmicMembrane (10)		32	32	32	15999	75	9069.7	15999	75	9545.9	3793.44	11.8893	Nonessential	16964	81.2	9616.8	16964	81.2	10121.7	3618.19	11.8211	Nonessential	19575	75	11096.9	19575	75	11679.6	3668.41	11.8409	Nonessential	Nonessential	19047	87.5	10797.6	19047	87.5	11364.6	4037.76	11.9793	Nonessential
CP053562	AKL02_01385	272036	272771	735	+	VacJ family lipoprotein	K04754	OuterMembrane (9.93)		40	34	34	18507	80	25179.6	17091	76.5	24485.7	9730.36	13.2483	Nonessential	20356	75	27695.2	18790	70.6	26919.8	9622.98	13.2323	Nonessential	22041	75	29987.8	20509	70.6	29382.5	9228.67	13.1719	Nonessential	Nonessential	18856	75	25654.4	17510	70.6	25086	8912.88	13.1217	Nonessential
CP053562	AKL02_01390	272733	273357	624	+	ABC transporter substrate-binding protein	K07323	Unknown (2.5)		22	20	18	4892	90.9	7839.7	4862	90	8199	3258.2	11.6699	Nonessential	5325	100	8533.7	5300	100	8937.6	3194.91	11.6416	Nonessential	6438	100	10317.3	6411	100	10811.1	3395.63	11.7295	Nonessential	Nonessential	5296	100	8487.2	5293	100	8925.8	3171.27	11.6308	Nonessential
CP053562	AKL02_01395	275668	273448	2220	-	penicillin-binding protein	K05366	CytoplasmicMembrane (10)		68	68	61	15166	76.5	6831.5	15166	76.5	7191.1	2857.67	11.4806	Nonessential	16228	76.5	7309.9	16228	76.5	7694.6	2750.58	11.4255	Nonessential	21013	76.5	9465.3	21013	76.5	9963.5	3129.41	11.6117	Nonessential	Nonessential	4480	79.4	2018	4480	79.4	2124.2	754.713	9.55978	Nonessential
CP053562	AKL02_01400	275938	276277	339	+	P-II family nitrogen regulator	K04751	CytoplasmicMembrane (7.88)		10	8	8	778	60	2295	778	75	2416.1	960.133	9.90709	Nonessential	797	60	2351	797	75	2475.2	884.806	9.78922	Nonessential	1037	60	3059	1037	75	3220.5	1011.52	9.98231	Nonessential	Nonessential	812	60	2395.3	812	75	2521.7	895.942	9.80726	Nonessential
CP053562	AKL02_01405	276341	277631	1290	+	ammonium transporter	K03320	CytoplasmicMembrane (10)		40	36	33	11659	70	9038	10160	72.2	8287.1	3293.21	11.6853	Nonessential	13431	70	10411.6	11761	72.2	9593	3429.2	11.7437	Nonessential	16520	70	12806.2	14118	72.2	11515.5	3616.87	11.8205	Nonessential	Nonessential	13927	70	10796.1	11918	72.2	9721	3453.8	11.754	Nonessential
CP053562	AKL02_01410	279266	277703	1563	-	DHA2 family efflux MFS transporter permease subunit	K03446	CytoplasmicMembrane (10)		32	28	23	11915	81.2	7623.2	11800	78.6	7946.1	3157.7	11.6247	Nonessential	14093	81.2	9016.6	13961	78.6	9401.3	3360.67	11.7145	Nonessential	15958	81.2	10209.9	15797	78.6	10637.7	3341.17	11.7061	Nonessential	Nonessential	14062	81.2	8996.8	13977	78.6	9412.1	3344.05	11.7074	Nonessential
CP053562	AKL02_01415	280400	279269	1131	-	HlyD family secretion protein	K03543	CytoplasmicMembrane (9.82)		32	30	28	12444	68.8	11002.7	10753	66.7	10012.1	3978.7	11.9581	Nonessential	13128	68.8	11607.4	11343	66.7	10561.5	3775.4	11.8824	Nonessential	13779	68.8	12183	11898	66.7	11078.2	3479.52	11.7647	Nonessential	Nonessential	9481	68.8	8382.8	8687	66.7	8088.5	2873.79	11.4887	Nonessential
CP053562	AKL02_01420	280845	280392	453	-	MarR family transcriptional regulator		Cytoplasmic (9.97)		8	8	8	2641	50	5830	2641	50	6141.9	2440.73	11.2531	Nonessential	3362	50	7421.6	3362	50	7818.6	2794.9	11.4486	Nonessential	3550	50	7836.6	3550	50	8255.8	2593.04	11.3404	Nonessential	Nonessential	2494	50	5505.5	2494	50	5800	2060.7	11.0089	Nonessential
CP053562	AKL02_01425	282167	280985	1182	-	aspartate/tyrosine/aromatic aminotransferase	K00813	Cytoplasmic (9.97)		30	28	26	8620	73.3	7292.7	8620	78.6	7675.9	3050.32	11.5747	Nonessential	9048	73.3	7654.8	9048	78.6	8057	2880.12	11.4919	Nonessential	10573	73.3	8945	10573	78.6	9415	2957.13	11.53	Nonessential	Nonessential	9701	73.3	8207.3	9701	78.6	8638.5	3069.2	11.5836	Nonessential
CP053562	AKL02_01430	283018	282166	852	-	3-mercaptopyruvate sulfurtransferase	K01011	Unknown (5.41)		20	16	15	10215	70	11989.4	3998	62.5	4941.9	1963.86	10.9395	Nonessential	11248	70	13201.9	4807	62.5	5941.9	2124.04	11.0526	Nonessential	12061	70	14156.1	5666	62.5	7003.7	2199.77	11.1031	Nonessential	Nonessential	8165	70	9583.3	3964	62.5	4899.9	1740.9	10.7656	Nonessential
CP053562	AKL02_01435	283581	283107	474	-	SsrA-binding protein SmpB	K03664	Unknown (2)		18	14	14	2258	66.7	4763.7	944	71.4	2097.8	833.644	9.70329	Nonessential	2103	66.7	4436.7	1009	71.4	2242.2	801.516	9.64659	Nonessential	2224	66.7	4692	1095	71.4	2433.3	764.269	9.57794	Nonessential	Nonessential	1496	66.7	3156.1	900	71.4	2000	710.586	9.47287	Nonessential
CP053562	AKL02_01440	283684	284134	450	+	two pore domain potassium channel family protein		CytoplasmicMembrane (10)		4	4	4	372	50	826.7	372	50	871.2	346.206	8.43549	Growth Defect	369	50	820	369	50	864.2	308.924	8.27111	Growth Defect	530	50	1177.8	530	50	1241.2	389.845	8.60676	Nonessential	Uncertain	208	50	462.2	208	50	487.1	173.063	7.43516	Growth Defect
CP053562	AKL02_01445	284631	284178	453	-	DUF302 domain-containing protein		Unknown (2.5)		14	14	12	2935	71.4	6479	2935	71.4	6825.6	2712.42	11.4054	Nonessential	3293	71.4	7269.3	3293	71.4	7658.1	2737.53	11.4187	Nonessential	3538	57.1	7810.2	3538	57.1	8227.9	2584.28	11.3355	Nonessential	Nonessential	2306	57.1	5090.5	2306	57.1	5362.8	1905.36	10.8959	Nonessential
CP053562	AKL02_01450	284797	285727	930	+	protein-methionine-sulfoxide reductase catalytic subunit MsrP	K07147	Unknown (2)		40	32	29	14469	70	15558.1	7735	62.5	8750	3477.16	11.7637	Nonessential	16838	70	18105.4	8971	62.5	10148.2	3627.66	11.8248	Nonessential	20119	70	21633.3	10574	62.5	11961.5	3756.95	11.8753	Nonessential	Nonessential	17090	70	18376.3	8710	62.5	9852.9	3500.67	11.7734	Nonessential
CP053562	AKL02_01455	285726	286332	606	+	protein-methionine-sulfoxide reductase heme-binding subunit MsrQ	K17247	CytoplasmicMembrane (10)		20	18	17	6763	50	11160.1	6763	55.6	11741.3	4665.87	12.1879	Nonessential	8002	50	13204.6	8002	55.6	13892.4	4966.1	12.2779	Nonessential	9902	50	16339.9	9902	55.6	17191	5399.47	12.3986	Nonessential	Nonessential	8399	50	13859.7	8399	55.6	14581.6	5180.74	12.3389	Nonessential
CP053562	AKL02_01490	292532	293042	510	+	hypothetical protein		Cytoplasmic (8.96)		20	20	20	6530	90	12803.9	6530	90	13463.9	5350.41	12.3854	Nonessential	6629	90	12998	6629	90	13668	4885.88	12.2544	Nonessential	8440	90	16549	8440	90	17402.1	5465.78	12.4162	Nonessential	Nonessential	4892	90	9592.2	4892	90	10086.6	3583.7	11.8072	Nonessential
CP053562	AKL02_01495	293611	294307	696	+	hypothetical protein		Unknown (4.9)		76	74	74	5930	42.1	8520.1	5242	40.5	7930.4	3151.46	11.6218	Nonessential	6298	44.7	9048.9	5418	43.2	8196.7	2930.06	11.5167	Nonessential	7486	47.4	10755.7	6324	45.9	9567.3	3004.97	11.5531	Nonessential	Nonessential	5584	44.7	8023	4716	43.2	7134.6	2534.87	11.3077	Nonessential
CP053562	AKL02_01500	294629	295052	423	+	hypothetical protein		CytoplasmicMembrane (9.82)		30	30	29	4803	73.3	11354.6	4803	73.3	11947.8	4747.93	12.2131	Nonessential	6044	73.3	14288.4	6044	73.3	15034.8	5374.47	12.3919	Nonessential	7060	73.3	16690.3	7060	73.3	17562.2	5516.06	12.4294	Nonessential	Nonessential	5840	73.3	13806.1	5840	73.3	14527.4	5161.48	12.3336	Nonessential
CP053562	AKL02_01505	295053	295839	786	+	hypothetical protein		Unknown (2)		94	90	90	1090	6.4	1386.8	1	2.2	1.3	0.516606	-0.952863	Essential	1302	6.4	1656.5	1	2.2	1.3	0.464709	-1.1056	Essential	1458	4.3	1855	N/A	N/A	N/A	N/A	N/A	Essential	Essential	1034	6.4	1315.5	5	2.2	6.7	2.38046	1.25124	Essential
CP053562	AKL02_01510	297214	296065	1149	-	hypothetical protein		Cytoplasmic (8.96)		50	46	46	17892	84	15571.8	16830	82.6	15412.1	6124.61	12.5804	Nonessential	18809	84	16369.9	17497	82.6	16022.9	5727.68	12.4837	Nonessential	21654	84	18846	20184	82.6	18483.5	5805.43	12.5032	Nonessential	Nonessential	17808	84	15498.7	16419	82.6	15035.7	5342.08	12.3832	Nonessential
CP053562	AKL02_01515	297885	297639	246	-	helix-turn-helix domain-containing protein		Unknown (2)		16	14	11	6397	62.5	26004.1	5915	57.1	25277.8	10045.1	13.2942	Growth Advantage	5903	62.5	23995.9	5444	57.1	23265	8316.51	13.0218	Nonessential	6866	62.5	27910.6	6432	57.1	27487.2	8633.38	13.0757	Nonessential	Uncertain	5576	62.5	22666.7	5007	57.1	21397.4	7602.34	12.8922	Nonessential
CP053562	AKL02_01520	298781	297974	807	-	hypothetical protein		Cytoplasmic (8.96)		48	48	47	17472	70.8	21650.6	17472	70.8	22779.7	9052.41	13.1441	Nonessential	19578	70.8	24260.2	19578	70.8	25525.4	9124.53	13.1555	Nonessential	20679	70.8	25624.5	20679	70.8	26960.9	8468.08	13.0478	Nonessential	Nonessential	18186	70.8	22535.3	18186	70.8	23710.6	8424.21	13.0403	Nonessential
CP053562	AKL02_01525	299925	298770	1155	-	site-specific integrase		Cytoplasmic (9.97)		62	62	60	19843	61.3	17180.1	19843	61.3	18088.4	7188.14	12.8114	Nonessential	22857	64.5	19789.6	22857	64.5	20835.9	7448.18	12.8627	Nonessential	26027	61.3	22534.2	26027	61.3	23725.6	7451.91	12.8634	Nonessential	Nonessential	22517	61.3	19495.2	22517	61.3	20526	7292.74	12.8322	Nonessential
CP053562	AKL02_01530	301754	300113	1641	-	recombinase family protein	K06400	Cytoplasmic (8.96)		54	46	43	26577	59.3	16195.6	26477	65.2	16983.3	6748.98	12.7205	Nonessential	28672	59.3	17472.3	28545	65.2	18309.8	6545.18	12.6762	Nonessential	32932	59.3	20068.3	32803	65.2	21041.1	6608.74	12.6902	Nonessential	Nonessential	24993	59.3	15230.3	24935	65.2	15994.2	5682.63	12.4723	Nonessential
CP053562	AKL02_01535	302794	301750	1044	-	tyrosine-type recombinase/integrase		Cytoplasmic (8.96)		28	26	26	18653	78.6	17866.9	17300	76.9	17439.5	6930.27	12.7587	Nonessential	21410	78.6	20507.7	19651	76.9	19809.5	7081.27	12.7898	Nonessential	23791	78.6	22788.3	21996	76.9	22173.4	6964.38	12.7658	Nonessential	Nonessential	20254	78.6	19400.4	18329	76.9	18476.8	6564.68	12.6805	Nonessential
CP053562	AKL02_01540	304494	302790	1704	-	site-specific integrase		Cytoplasmic (8.96)		46	44	43	16795	91.3	9856.2	14946	90.9	9231.6	3668.54	11.841	Nonessential	18784	91.3	11023.5	16933	90.9	10458.9	3738.73	11.8683	Nonessential	22092	91.3	12964.8	20065	90.9	12393.5	3892.64	11.9265	Nonessential	Nonessential	18150	87	10651.4	16786	86.4	10368.1	3683.71	11.8469	Nonessential
CP053562	AKL02_01545	304869	304659	210	-	helix-turn-helix domain-containing protein		Unknown (2)		4	2	2	1	50	4.8	N/A	N/A	N/A	N/A	N/A	Essential	N/A	N/A	N/A	N/A	N/A	N/A	N/A	N/A	Essential	N/A	N/A	N/A	N/A	N/A	N/A	N/A	N/A	Essential	Essential	N/A	N/A	N/A	N/A	N/A	N/A	N/A	N/A	Essential
CP053562	AKL02_01550	306237	305289	948	-	hypothetical protein		Cytoplasmic (8.96)		60	56	53	27937	83.3	29469.4	26868	82.1	29820.2	11850.2	13.5326	Growth Advantage	31174	83.3	32884	30161	82.1	33475	11966.3	13.5467	Growth Advantage	33018	83.3	34829.1	31693	82.1	35175.4	11048.1	13.4315	Growth Advantage	Growth Advantage	29156	83.3	30755.3	28362	82.1	31478.4	11184.1	13.4492	Growth Advantage
CP053562	AKL02_01555	307105	307777	672	+	sulfotransferase family 2 domain-containing protein		Cytoplasmic (8.96)		66	64	64	16054	69.7	23889.9	16054	71.9	25163	9999.51	13.2876	Growth Advantage	18165	66.7	27031.2	18165	68.8	28471.8	10177.8	13.3131	Growth Advantage	19274	69.7	28681.5	19274	71.9	30210	9488.58	13.212	Nonessential	Uncertain	15188	72.7	22601.2	15188	75	23805.6	8457.96	13.0461	Nonessential
CP053562	AKL02_01560	307801	308779	978	+	hypothetical protein		Cytoplasmic (8.96)		96	92	92	10365	58.3	10598.2	9665	56.5	10403.7	4134.32	12.0134	Nonessential	11013	56.2	11260.7	10283	54.3	11068.9	3956.78	11.9501	Nonessential	12956	60.4	13247.4	12287	58.7	13226	4154.12	12.0203	Nonessential	Nonessential	10132	56.2	10359.9	9608	54.3	10342.3	3674.55	11.8434	Nonessential
CP053562	AKL02_01565	309628	308866	762	-	glycosyltransferase family 25 protein	K07270	Cytoplasmic (9.97)		54	50	34	7679	70.4	10077.4	7207	72	9954.4	3955.77	11.9497	Nonessential	8986	70.4	11792.7	8474	72	11704.4	4183.96	12.0307	Nonessential	10823	70.4	14203.4	10218	72	14113.3	4432.81	12.114	Nonessential	Nonessential	8631	74.1	11326.8	8423	76	11634	4133.48	12.0131	Nonessential
CP053562	AKL02_01570	310823	309755	1068	-	glycosyltransferase family 2 protein		Cytoplasmic (8.96)		64	62	55	21493	78.1	20124.5	21493	80.6	21175.4	8414.88	13.0387	Nonessential	22028	78.1	20625.5	22028	80.6	21702.5	7757.96	12.9215	Nonessential	25493	78.1	23869.9	25493	80.6	25116.3	7888.71	12.9456	Nonessential	Nonessential	21104	78.1	19760.3	21104	80.6	20792.1	7387.29	12.8508	Nonessential
CP053562	AKL02_01575	311700	310878	822	-	hypothetical protein		Unknown (2)		54	50	46	7955	55.6	9677.6	7206	52	9226.6	3666.55	11.8402	Nonessential	8298	55.6	10094.9	7242	52	9272.7	3314.7	11.6947	Nonessential	9235	59.3	11234.8	8230	56	10537.8	3309.79	11.6925	Nonessential	Nonessential	6403	59.3	7789.5	5478	56	7014.1	2492.06	11.2831	Nonessential
CP053562	AKL02_01580	312949	313270	321	+	hypothetical protein	K07493	Unknown (2)		20	16	16	13913	90	43342.7	11507	87.5	37727.9	14992.7	13.872	Growth Advantage	15068	90	46940.8	12652	87.5	41482	14828.5	13.8561	Growth Advantage	16808	90	52361.4	14358	87.5	47075.4	14785.8	13.8519	Growth Advantage	Growth Advantage	10348	90	32236.8	8375	87.5	27459	9755.99	13.2521	Nonessential
CP053562	AKL02_01585	314049	314766	717	+	sulfotransferase family 2 domain-containing protein		Cytoplasmic (8.96)		60	58	56	18462	70	25749	18462	72.4	27110.1	10773.3	13.3952	Growth Advantage	20024	70	27927.5	20024	72.4	29403.8	10510.9	13.3596	Growth Advantage	23308	70	32507.7	23308	72.4	34226.1	10750	13.392	Growth Advantage	Growth Advantage	17213	70	24007	17213	72.4	25276.1	8980.42	13.1326	Nonessential
CP053562	AKL02_01590	315087	314874	213	-	hypothetical protein		Unknown (2)		6	6	4	1071	66.7	5028.2	1071	66.7	5302	2106.96	11.0409	Nonessential	1164	66.7	5464.8	1164	66.7	5762.4	2059.88	11.0083	Nonessential	1375	66.7	6455.4	1375	66.7	6806.9	2137.96	11.062	Nonessential	Nonessential	1238	66.7	5812.2	1238	66.7	6128.7	2177.48	11.0884	Nonessential
CP053562	AKL02_01595	316780	315760	1020	-	alpha/beta fold hydrolase	K00641	Cytoplasmic (9.26)		44	44	40	17731	72.7	17383.3	17731	72.7	18298.2	7271.51	12.828	Nonessential	19931	72.7	19540.2	19931	72.7	20568.6	7352.63	12.844	Nonessential	23297	72.7	22840.2	23297	72.7	24042.3	7551.38	12.8825	Nonessential	Nonessential	17249	72.7	16910.8	17249	72.7	17800.8	6324.5	12.6267	Nonessential
CP053562	AKL02_01600	318179	316847	1332	-	cytosine permease	K10974	CytoplasmicMembrane (10)		42	38	36	23373	81	17547.3	18836	78.9	14890.1	5917.17	12.5307	Nonessential	25407	81	19074.3	20215	78.9	15980.2	5712.42	12.4799	Nonessential	28627	81	21491.7	22506	78.9	17791.3	5588.02	12.4481	Nonessential	Nonessential	23686	81	17782.3	18548	78.9	14662.5	5209.48	12.3469	Nonessential
CP053562	AKL02_01605	318739	319903	1164	+	transporter substrate-binding domain-containing protein	K01999	Cytoplasmic (9.26)		52	52	50	18117	73.1	15564.4	18117	73.1	16380.7	6509.52	12.6683	Nonessential	20176	73.1	17333.3	20176	73.1	18242.3	6521.05	12.6709	Nonessential	22905	73.1	19677.8	22905	73.1	20709.8	6504.68	12.6673	Nonessential	Nonessential	17737	73.1	15238	17737	73.1	16037.1	5697.87	12.4762	Nonessential
CP053562	AKL02_01610	319902	320511	609	+	ANTAR domain-containing protein		Cytoplasmic (9.26)		16	12	12	2942	75	4830.9	1639	66.7	2830.7	1124.89	10.1356	Nonessential	2732	62.5	4486	1452	50	2507.8	896.46	9.80809	Nonessential	3141	62.5	5157.6	1528	50	2639	828.876	9.69501	Nonessential	Nonessential	2330	62.5	3825.9	974	50	1682.2	597.674	9.22321	Nonessential
CP053562	AKL02_01615	320862	322113	1251	+	transporter substrate-binding protein	K11959	Unknown (4.99)		46	44	42	12150	78.3	9712.2	12150	81.8	10227.3	4064.22	11.9888	Nonessential	13347	73.9	10669.1	13347	77.3	11234.8	4016.09	11.9716	Nonessential	16020	73.9	12805.8	16020	77.3	13484.8	4235.4	12.0483	Nonessential	Nonessential	11804	78.3	9435.7	11804	81.8	9936	3530.19	11.7855	Nonessential
CP053562	AKL02_01620	322170	323064	894	+	urea ABC transporter permease subunit UrtB	K11960	CytoplasmicMembrane (10)		22	20	16	4492	54.5	5024.6	4292	50	5055.4	2008.96	10.9722	Nonessential	4903	54.5	5484.3	4723	50	5563	1988.6	10.9575	Nonessential	5003	54.5	5596.2	4748	50	5592.5	1756.53	10.7785	Nonessential	Nonessential	3631	54.5	4061.5	3552	50	4183.7	1486.44	10.5376	Nonessential
CP053562	AKL02_01625	323067	324240	1173	+	urea ABC transporter permease subunit UrtC	K11961	CytoplasmicMembrane (10)		38	36	32	15819	73.7	13485.9	15102	72.2	13556.6	5387.25	12.3953	Nonessential	17746	78.9	15128.7	16877	77.8	15149.9	5415.61	12.4029	Nonessential	20782	78.9	17717	19918	77.8	17879.7	5615.79	12.4553	Nonessential	Nonessential	18983	73.7	16183.3	18102	72.2	16249.6	5773.37	12.4952	Nonessential
CP053562	AKL02_01630	324251	324998	747	+	urea ABC transporter ATP-binding protein UrtD	K11962	Cytoplasmic (9.12)		6	4	4	1322	100	1769.7	1202	100	1693	672.78	9.39399	Nonessential	1710	100	2289.2	1560	100	2197.2	785.43	9.61734	Nonessential	1781	100	2384.2	1628	100	2293	720.202	9.49226	Nonessential	Nonessential	1403	100	1878.2	1359	100	1914.1	680.066	9.40953	Nonessential
CP053562	AKL02_01635	324997	325690	693	+	urea ABC transporter ATP-binding subunit UrtE	K11963	CytoplasmicMembrane (10)		12	12	10	1092	50	1575.8	1092	50	1659.6	659.508	9.36525	Nonessential	837	50	1207.8	837	50	1272	454.7	8.82877	Nonessential	1096	50	1581.5	1096	50	1665.7	523.175	9.03115	Nonessential	Nonessential	894	50	1290	894	50	1358.7	482.736	8.91509	Nonessential
CP053562	AKL02_01640	325761	326805	1044	+	aliphatic amidase	K01426	Cytoplasmic (9.97)		52	50	50	20655	69.2	19784.5	20655	72	20821.6	8274.28	13.0144	Nonessential	23008	69.2	22038.3	23008	72	23193.5	8290.95	13.0173	Nonessential	25392	69.2	24321.8	25392	72	25596.8	8039.63	12.9729	Nonessential	Nonessential	21990	69.2	21063.2	21990	72	22167.3	7875.88	12.9432	Nonessential
CP053562	AKL02_01645	326863	327661	798	+	CbbQ/NirQ/NorQ/GpvN family protein	K04748	Cytoplasmic (9.97)		24	24	21	6190	58.3	7756.9	6190	58.3	8166.2	3245.16	11.6641	Nonessential	7070	58.3	8859.6	7070	58.3	9327.2	3334.18	11.7031	Nonessential	7589	66.7	9510	7589	66.7	10011.9	3144.61	11.6187	Nonessential	Nonessential	7048	66.7	8832.1	7048	66.7	9298.2	3303.58	11.6898	Nonessential
CP053562	AKL02_01650	327665	329897	2232	+	VWA domain-containing protein	K02448	Cytoplasmic (9.97)		56	52	50	14451	67.9	6474.5	13959	69.2	6584.4	2616.57	11.3535	Nonessential	15815	64.3	7085.6	15258	65.4	7197.2	2572.77	11.3291	Nonessential	18602	64.3	8334.2	17914	65.4	8450	2654.04	11.374	Nonessential	Nonessential	14709	64.3	6590.1	14207	65.4	6701.4	2380.96	11.2173	Nonessential
CP053562	AKL02_01655	331898	329975	1923	-	DEAD/DEAH box helicase	K05592	Cytoplasmic (9.26)		20	18	16	2368	40	1231.4	1450	33.3	793.7	315.408	8.30108	Growth Defect	2661	40	1383.8	1827	33.3	1000	357.469	8.48167	Growth Defect	2951	40	1534.6	1760	33.3	963.3	302.56	8.24108	Growth Defect	Growth Defect	2464	40	1281.3	1436	33.3	786	279.26	8.12547	Growth Defect
CP053562	AKL02_01660	333069	332040	1029	-	sodium:calcium antiporter	K07301	CytoplasmicMembrane (10)		16	14	11	5834	62.5	5669.6	5351	57.1	5471.4	2174.28	11.0863	Nonessential	6676	62.5	6487.9	6238	57.1	6378.3	2280.04	11.1548	Nonessential	7789	62.5	7569.5	7269	57.1	7432.5	2334.45	11.1889	Nonessential	Nonessential	5778	62.5	5615.2	5433	57.1	5555.2	1973.72	10.9467	Nonessential
CP053562	AKL02_01665	333225	334662	1437	+	xylulokinase	K00854	Cytoplasmic (9.97)		28	24	20	8282	57.1	5763.4	8083	58.3	5921.6	2353.18	11.2004	Nonessential	10270	64.3	7146.8	9869	66.7	7230	2584.5	11.3357	Nonessential	11682	64.3	8129.4	11353	66.7	8317.2	2612.33	11.3511	Nonessential	Nonessential	10136	57.1	7053.6	9811	58.3	7187.5	2553.67	11.3184	Nonessential
CP053562	AKL02_01670	335631	334707	924	-	galactose mutarotase	K01785	Unknown (5.41)		16	14	14	6144	62.5	6649.4	3038	57.1	3460.1	1375.01	10.4252	Nonessential	6327	62.5	6847.4	3259	57.1	3711.8	1326.85	10.3738	Nonessential	7493	75	8109.3	3908	71.4	4451	1398	10.4492	Nonessential	Nonessential	6018	62.5	6513	3379	57.1	3848.5	1367.34	10.4172	Nonessential
CP053562	AKL02_01675	335945	337505	1560	+	glycerol-3-phosphate dehydrogenase	K00111	Cytoplasmic (9.97)		50	50	39	13279	76	8512.2	13279	76	8960.2	3560.69	11.7979	Nonessential	15922	76	10206.4	15922	76	10743.6	3840.5	11.9071	Nonessential	18693	76	11982.7	18693	76	12613.4	3961.71	11.9519	Nonessential	Nonessential	14734	80	9444.9	14734	80	9942	3532.32	11.7864	Nonessential
CP053562	AKL02_01680	337526	339017	1491	+	glycerol kinase GlpK	K00864	Cytoplasmic (9.97)		34	30	19	10081	58.8	6761.2	9863	60	6965.4	2767.98	11.4346	Nonessential	10874	58.8	7293.1	10498	60	7413.8	2650.2	11.3719	Nonessential	12499	58.8	8383	12053	60	8512	2673.51	11.3845	Nonessential	Nonessential	11939	58.8	8007.4	11480	60	8107.3	2880.47	11.4921	Nonessential
CP053562	AKL02_01685	339439	339010	429	-	hypothetical protein		Unknown (2.5)		24	22	21	8218	58.3	19156.2	8218	63.6	20142.2	8004.3	12.9666	Nonessential	9028	58.3	21044.3	9028	63.6	22127.5	7909.89	12.9494	Nonessential	10684	58.3	24904.4	10684	63.6	26186.3	8224.78	13.0058	Nonessential	Nonessential	8220	58.3	19160.8	8220	63.6	20147.1	7158.12	12.8054	Nonessential
CP053562	AKL02_01690	339635	341051	1416	+	allantoinase PuuE		Cytoplasmic (9.97)		54	54	49	9154	70.4	6464.7	9154	70.4	6805.9	2704.59	11.4012	Nonessential	10947	74.1	7730.9	10947	74.1	8139	2909.44	11.5065	Nonessential	12763	81.5	9013.4	12763	81.5	9489.2	2980.44	11.5413	Nonessential	Nonessential	11229	74.1	7930.1	11229	74.1	8348.7	2966.23	11.5344	Nonessential
CP053562	AKL02_01695	341050	341884	834	+	(S)-ureidoglycine aminohydrolase	K14977	Cytoplasmic (9.26)		32	32	29	6704	81.2	8038.4	6704	81.2	8464.6	3363.74	11.7159	Nonessential	6647	81.2	7970	6647	81.2	8392.7	3000.13	11.5508	Nonessential	8193	81.2	9823.7	8193	81.2	10344.7	3249.14	11.6658	Nonessential	Nonessential	6905	81.2	8279.4	6905	81.2	8718.4	3097.59	11.5969	Nonessential
CP053562	AKL02_01700	341964	342453	489	+	ureidoglycolate lyase	K01483	Unknown (2)		6	6	3	904	33.3	1848.7	904	33.3	1944.1	772.565	9.59351	Nonessential	940	33.3	1922.3	940	33.3	2021.5	722.623	9.4971	Nonessential	1073	33.3	2194.3	1073	33.3	2307.5	724.756	9.50135	Nonessential	Nonessential	940	33.3	1922.3	940	33.3	2021.5	718.225	9.48829	Nonessential
CP053562	AKL02_01705	342529	343657	1128	+	zinc-binding dehydrogenase		Cytoplasmic (9.97)		22	20	19	8335	63.6	7389.2	7832	60	7306	2903.33	11.5035	Nonessential	10353	63.6	9178.2	9893	60	9228.5	3298.9	11.6878	Nonessential	11469	63.6	10167.6	10967	60	10230.4	3213.24	11.6498	Nonessential	Nonessential	11092	54.5	9833.3	10637	50	9922.6	3525.43	11.7836	Nonessential
CP053562	AKL02_01710	344544	343653	891	-	LysR family transcriptional regulator	K03566	Unknown (6.49)		14	12	11	4146	100	4653.2	3643	100	4306.1	1711.2	10.7408	Nonessential	4932	100	5535.4	4472	100	5286.1	1889.61	10.8839	Nonessential	5257	100	5900.1	4755	100	5620.6	1765.36	10.7857	Nonessential	Nonessential	3895	100	4371.5	3440	100	4066.2	1444.69	10.4965	Nonessential
CP053562	AKL02_01715	344678	345899	1221	+	acyl-CoA dehydrogenase	K00252	Cytoplasmic (9.97)		36	34	30	5785	55.6	4737.9	5303	52.9	4571.6	1816.71	10.8271	Nonessential	6124	61.1	5015.6	5681	58.8	4897.4	1750.67	10.7737	Nonessential	7481	55.6	6126.9	6732	52.9	5803.4	1822.77	10.8319	Nonessential	Nonessential	7834	61.1	6416.1	7410	58.8	6387.9	2269.58	11.1482	Nonessential
CP053562	AKL02_01720	345898	347013	1115	+	CoA transferase		Periplasmic (9.8)		30	26	25	2789	53.3	2501.3	2278	53.8	2151.1	854.824	9.73948	Nonessential	2964	60	2658.3	2398	61.5	2264.4	809.452	9.6608	Nonessential	3440	60	3085.2	2817	61.5	2660.1	835.504	9.7065	Nonessential	Nonessential	2840	53.3	2547.1	2518	53.8	2377.7	844.78	9.72243	Nonessential
CP053562	AKL02_01725	347780	347174	606	-	DUF1007 family protein		Unknown (2.5)		12	10	9	5367	100	8856.4	4878	100	8468.8	3365.41	11.7166	Nonessential	5439	100	8975.2	4861	100	8439.2	3016.75	11.5588	Nonessential	6974	100	11508.3	6355	100	11033	3465.32	11.7588	Nonessential	Nonessential	5024	100	8290.4	4446	100	7718.8	2742.44	11.4212	Nonessential
CP053562	AKL02_01730	348577	347776	801	-	hypothetical protein		CytoplasmicMembrane (10)		14	14	14	5377	100	6712.9	5377	100	7065.7	2807.83	11.4552	Nonessential	5732	100	7156.1	5732	100	7532.2	2692.52	11.3947	Nonessential	6517	100	8136.1	6517	100	8563.7	2689.75	11.3933	Nonessential	Nonessential	4687	100	5851.4	4687	100	6159	2188.25	11.0956	Nonessential
CP053562	AKL02_01735	349214	348566	648	-	HupE/UreJ family protein	K03192	CytoplasmicMembrane (10)		16	14	14	1293	50	1995.4	1293	57.1	2099	834.12	9.70411	Nonessential	2005	50	3094.1	2005	57.1	3254.9	1163.52	10.1843	Nonessential	2349	50	3625	2349	57.1	3813.3	1197.71	10.2261	Nonessential	Nonessential	1969	50	3038.6	1969	57.1	3196.4	1135.66	10.1493	Nonessential
CP053562	AKL02_01740	351240	349332	1908	-	ferrous iron transporter B	K04759	CytoplasmicMembrane (10)		50	44	37	13723	64	7192.3	9439	63.6	5206.3	2068.93	11.0147	Nonessential	16820	64	8815.5	11830	63.6	6525.1	2332.52	11.1877	Nonessential	19935	68	10448.1	14063	68.2	7756.8	2436.31	11.2505	Nonessential	Nonessential	16916	64	8865.8	11294	63.6	6229.5	2213.3	11.112	Nonessential
CP053562	AKL02_01745	351524	351236	288	-	ferrous iron transport protein A	K04758	Unknown (2)		6	6	4	85	66.7	295.1	85	66.7	310.2	123.27	6.94568	Essential	157	66.7	545.1	157	66.7	573	204.829	7.67828	Growth Defect	144	66.7	500	144	66.7	525.5	165.053	7.36678	Essential	Uncertain	22	66.7	76.4	22	66.7	80.3	28.53	4.83441	Essential
CP053562	AKL02_01750	353121	351768	1353	-	HlyD family type I secretion periplasmic adaptor subunit		CytoplasmicMembrane (7.88)		28	26	25	17312	85.7	12795.3	14820	84.6	11533.1	4583.13	12.1621	Nonessential	18398	78.6	13597.9	16159	76.9	12575.1	4495.2	12.1342	Nonessential	21380	85.7	15801.9	18502	84.6	14398.4	4522.35	12.1429	Nonessential	Nonessential	18690	85.7	13813.7	16143	84.6	12562.6	4463.4	12.1239	Nonessential
CP053562	AKL02_01755	355133	353117	2016	-	type I secretion system permease/ATPase		CytoplasmicMembrane (10)		40	40	37	14982	65	7431.5	14982	65	7823.5	3108.98	11.6022	Nonessential	16987	65	8426.1	16987	65	8870.5	3170.92	11.6307	Nonessential	20151	65	9995.5	20151	65	10522.7	3305.05	11.6905	Nonessential	Nonessential	17391	65	8626.5	17391	65	9081.5	3226.59	11.6558	Nonessential
CP053562	AKL02_01760	357527	355232	2295	-	hypothetical protein		Unknown (4.65)		54	52	45	16535	88.9	7204.8	16267	88.5	7461.9	2965.28	11.534	Nonessential	18902	85.2	8236.2	18647	84.6	8553.7	3057.68	11.5782	Nonessential	21468	88.9	9354.2	21153	88.5	9703.2	3047.65	11.5735	Nonessential	Nonessential	18073	88.9	7874.9	17842	88.5	8184.4	2907.86	11.5057	Nonessential
CP053562	AKL02_01765	359144	357701	1443	-	hypothetical protein		Extracellular (9.44)		46	38	36	12350	65.2	8558.6	10240	57.9	7469	2968.1	11.5353	Nonessential	14325	65.2	9927.2	11726	57.9	8552.9	3057.39	11.5781	Nonessential	15437	73.9	10697.9	12706	68.4	9267.7	2910.87	11.5072	Nonessential	Nonessential	14497	65.2	10046.4	12192	57.9	8892.8	3159.55	11.6255	Nonessential
CP053562	AKL02_01770	360136	360538	402	+	response regulator transcription factor		Cytoplasmic (9.26)		14	12	12	6173	71.4	15355.7	6173	83.3	16159.7	6421.69	12.6487	Nonessential	6957	71.4	17306	6957	83.3	18212	6510.22	12.6685	Nonessential	7880	71.4	19602	7880	83.3	20628.3	6479.09	12.6616	Nonessential	Nonessential	7362	71.4	18313.4	7362	83.3	19272.3	6847.31	12.7413	Nonessential
CP053562	AKL02_01775	360560	361055	495	+	hypothetical protein		Cytoplasmic (8.96)		14	10	10	3511	71.4	7092.9	2087	60	4440.4	1764.57	10.7851	Nonessential	4121	85.7	8325.3	2420	80	5148.9	1840.57	10.8459	Nonessential	4653	85.7	9400	2835	80	6031.9	1894.54	10.8876	Nonessential	Nonessential	4212	85.7	8509.1	2622	80	5578.7	1982.07	10.9528	Nonessential
CP053562	AKL02_01780	361481	361094	387	-	response regulator		Unknown (2)		10	10	9	2375	80	6137	2375	80	6453.8	2564.67	11.3246	Nonessential	2557	80	6607.2	2557	80	6948.4	2483.83	11.2784	Nonessential	2541	80	6565.9	2541	80	6904.9	2168.74	11.0826	Nonessential	Nonessential	2026	80	5235.1	2026	80	5505.4	1956.03	10.9337	Nonessential
CP053562	AKL02_01785	363370	361489	1881	-	GAF domain-containing protein		Cytoplasmic (9.97)		44	38	36	6423	59.1	3414.7	5199	57.9	2909.3	1156.13	10.1751	Nonessential	7323	59.1	3893.1	6008	57.9	3362.1	1201.85	10.231	Nonessential	8462	59.1	4498.7	7145	57.9	3998.3	1255.82	10.2944	Nonessential	Nonessential	6626	59.1	3522.6	5429	57.9	3038.1	1079.42	10.076	Nonessential
CP053562	AKL02_01790	364722	363657	1065	-	YeeE/YedE family protein	K07112	CytoplasmicMembrane (10)		10	10	9	5874	100	5515.5	5874	100	5804.3	2306.57	11.1715	Nonessential	6446	100	6052.6	6446	100	6369.6	2276.93	11.1529	Nonessential	7760	100	7286.4	7760	100	7668	2408.42	11.2339	Nonessential	Nonessential	6147	100	5771.8	6147	100	6074.1	2158.08	11.0755	Nonessential
CP053562	AKL02_01795	364845	366078	1233	+	MFS transporter		CytoplasmicMembrane (10)		44	42	34	13404	77.3	10871	12995	76.2	11097.4	4409.99	12.1066	Nonessential	14462	77.3	11729.1	13990	76.2	11947.1	4270.71	12.0603	Nonessential	15671	77.3	12709.7	15115	76.2	12907.8	4054.18	11.9852	Nonessential	Nonessential	13498	77.3	10947.3	13068	76.2	11159.7	3964.96	11.9531	Nonessential
CP053562	AKL02_01800	366146	366791	645	+	peptide-methionine (S)-S-oxide reductase MsrA	K07304	Cytoplasmic (8.96)		28	28	27	7967	64.3	12351.9	7967	64.3	12996.7	5164.75	12.3345	Nonessential	8666	64.3	13435.7	8666	64.3	14137	5053.53	12.3031	Nonessential	9475	71.4	14689.9	9475	71.4	15456.8	4854.78	12.2452	Nonessential	Nonessential	7110	64.3	11023.3	7110	64.3	11598.7	4120.94	12.0088	Nonessential
CP053562	AKL02_01805	366870	367740	870	+	50S ribosomal protein L11 methyltransferase	K02687	Cytoplasmic (9.97)		24	22	19	2242	33.3	2577	2242	36.4	2711	1077.32	10.0732	Nonessential	2322	33.3	2669	2322	36.4	2807.7	1003.66	9.97106	Nonessential	3312	41.7	3806.9	3312	45.5	4004.8	1257.86	10.2968	Nonessential	Nonessential	1957	33.3	2249.4	1957	36.4	2366.4	840.765	9.71556	Nonessential
CP053562	AKL02_01810	367832	368180	348	+	hypothetical protein		Unknown (2)		16	12	11	4349	75	12497.1	2567	66.7	7755.3	3081.87	11.5896	Nonessential	5342	75	15350.6	3288	66.7	9933.5	3550.91	11.794	Nonessential	6661	87.5	19140.8	4147	83.3	12528.7	3935.11	11.9422	Nonessential	Nonessential	4983	75	14319	3001	66.7	9066.5	3221.26	11.6534	Nonessential
CP053562	AKL02_01815	368444	368258	186	-	DUF1127 domain-containing protein		Unknown (2)		10	8	7	967	20	5198.9	967	25	5463.3	2171.06	11.0842	Nonessential	1383	20	7435.5	1383	25	7813.6	2793.12	11.4477	Nonessential	1275	20	6854.8	1275	25	7203.4	2262.5	11.1437	Nonessential	Nonessential	1355	20	7284.9	1355	25	7655.4	2719.91	11.4093	Nonessential
CP053562	AKL02_01820	368660	369194	534	+	crossover junction endodeoxyribonuclease RuvC	K01159	Cytoplasmic (9.26)		8	8	7	2421	75	4533.7	2421	75	4775.1	1897.57	10.8899	Nonessential	2855	75	5346.4	2855	75	5631.2	2012.98	10.9751	Nonessential	3696	75	6921.3	3696	75	7289.9	2289.66	11.1609	Nonessential	Nonessential	2660	75	4981.3	2660	75	5246.5	1864.04	10.8642	Nonessential
CP053562	AKL02_01825	369190	369859	669	+	Holliday junction branch migration protein RuvA	K03550	Cytoplasmic (9.97)		8	8	6	1116	50	1668.2	1116	50	1754.7	697.299	9.44563	Nonessential	1243	50	1858	1243	50	1954.4	698.637	9.4484	Nonessential	1318	75	1970.1	1318	75	2072.3	650.883	9.34625	Nonessential	Nonessential	1145	50	1711.5	1145	50	1800.3	639.634	9.3211	Nonessential
CP053562	AKL02_01830	369944	370979	1035	+	Holliday junction branch migration DNA helicase RuvB	K03551	Cytoplasmic (9.97)		16	16	15	107	50	103.4	107	50	108.9	43.2757	5.43549	Essential	75	37.5	72.5	75	37.5	76.3	27.2749	4.7695	Essential	153	50	147.8	153	50	155.6	48.872	5.61094	Essential	Essential	81	37.5	78.3	81	37.5	82.4	29.2761	4.87165	Essential
CP053562	AKL02_01835	370971	371379	408	+	group III truncated hemoglobin	K06886	Unknown (2)		6	4	4	658	66.7	1612.7	658	100	1695.9	673.933	9.39646	Nonessential	835	66.7	2046.6	835	100	2152.1	769.308	9.58742	Nonessential	1086	66.7	2661.8	1086	100	2799	879.13	9.77993	Nonessential	Nonessential	1152	66.7	2823.5	1152	100	2969.1	1054.9	10.0429	Nonessential
CP053562	AKL02_01840	372659	371537	1122	-	TIGR01620 family protein	K08990	CytoplasmicMembrane (7.88)		22	22	21	4969	63.6	4428.7	4969	63.6	4661.4	1852.39	10.8552	Nonessential	5764	63.6	5137.3	5764	63.6	5407.1	1932.87	10.9165	Nonessential	6444	63.6	5743.3	6444	63.6	6045	1898.66	10.8908	Nonessential	Nonessential	4271	63.6	3806.6	4271	63.6	4006.6	1423.52	10.4752	Nonessential
CP053562	AKL02_01845	375528	374049	1479	-	NAD-dependent succinate-semialdehyde dehydrogenase	K00135	Cytoplasmic (9.97)		34	28	27	14748	76.5	9971.6	11508	71.4	8190.7	3254.9	11.6684	Nonessential	15739	76.5	10641.6	12840	71.4	9138.8	3266.83	11.6737	Nonessential	18002	76.5	12171.7	14416	71.4	10260.5	3222.69	11.6541	Nonessential	Nonessential	15263	76.5	10319.8	13083	71.4	9311.7	3308.38	11.6919	Nonessential
CP053562	AKL02_01850	376572	375561	1011	-	P1 family peptidase		Unknown (2)		18	16	14	3805	66.7	3763.6	3805	75	3963.5	1575.05	10.6212	Nonessential	4055	66.7	4010.9	4055	75	4224	1509.95	10.5603	Nonessential	4267	66.7	4220.6	4267	75	4444.8	1396.06	10.4471	Nonessential	Nonessential	3183	66.7	3148.4	3183	75	3315.6	1178.01	10.2021	Nonessential
CP053562	AKL02_01855	377376	376635	741	-	SDR family oxidoreductase	K00059	Cytoplasmic (9.97)		10	8	7	6094	100	8224	4332	100	6153.4	2445.3	11.2558	Nonessential	5897	100	7958.2	3855	100	5475.9	1957.46	10.9348	Nonessential	6302	100	8504.7	4255	100	6044	1898.34	10.8905	Nonessential	Nonessential	5177	100	6986.5	3778	100	5366.5	1906.68	10.8968	Nonessential
CP053562	AKL02_01860	378995	377549	1446	-	aldehyde dehydrogenase family protein	K00128	Cytoplasmic (9.97)		40	38	34	11478	70	7937.8	11262	68.4	8196.5	3257.2	11.6694	Nonessential	13374	75	9249	13139	73.7	9562.6	3418.33	11.7391	Nonessential	14215	75	9830.6	13923	73.7	10133.2	3182.71	11.636	Nonessential	Nonessential	12289	70	8498.6	12103	68.4	8808.6	3129.63	11.6118	Nonessential
CP053562	AKL02_01865	379239	380127	888	+	L,D-transpeptidase		Unknown (2.5)		46	42	40	10882	60.9	12254.5	10882	66.7	12893.4	5123.7	12.323	Nonessential	12865	65.2	14487.6	12864	66.7	15241.7	5448.43	12.4116	Nonessential	14292	60.9	16094.6	14292	66.7	16933.6	5318.63	12.3768	Nonessential	Nonessential	12137	65.2	13667.8	12135	66.7	14378	5108.4	12.3187	Nonessential
CP053562	AKL02_01870	380351	381146	795	+	3-methyl-2-oxobutanoate hydroxymethyltransferase	K00606	Cytoplasmic (8.96)		24	24	21	4	8.3	5	4	8.3	5.3	2.10616	1.07462	Essential	2	16.7	2.5	2	16.7	2.6	0.929418	-0.1056	Essential	1	8.3	1.3	1	8.3	1.3	0.408313	-1.29225	Essential	Essential	N/A	N/A	N/A	N/A	N/A	N/A	N/A	N/A	Essential
CP053562	AKL02_01875	381142	381982	840	+	pantoate--beta-alanine ligase	K01918	Cytoplasmic (9.97)		8	6	5	N/A	N/A	N/A	N/A	N/A	N/A	N/A	N/A	Essential	1	25	1.2	1	33.3	1.3	0.464709	-1.1056	Essential	1	25	1.2	1	33.3	1.3	0.408313	-1.29225	Essential	Essential	N/A	N/A	N/A	N/A	N/A	N/A	N/A	N/A	Essential
CP053562	AKL02_01880	383400	382119	1281	-	acetylornithine deacetylase/succinyl-diaminopimelate desuccinylase family protein	K01439	Cytoplasmic (9.97)		42	38	31	9847	71.4	7687	9267	68.4	7614.6	3025.96	11.5632	Nonessential	10674	71.4	8332.6	9936	68.4	8164.3	2918.48	11.511	Nonessential	12704	71.4	9917.3	11762	68.4	9664.7	3035.56	11.5677	Nonessential	Nonessential	9805	71.4	7654.2	9178	68.4	7541.5	2679.44	11.3877	Nonessential
CP053562	AKL02_01885	383516	383825	309	+	hypothetical protein		CytoplasmicMembrane (10)		8	8	7	6485	75	20987.1	6485	75	22057.8	8765.54	13.0976	Nonessential	7926	75	25650.5	7926	75	26959.2	9637.07	13.2344	Nonessential	7962	75	25767	7962	75	27081.6	8505.99	13.0543	Nonessential	Nonessential	8105	75	26229.8	8105	75	27568	9794.72	13.2578	Nonessential
CP053562	AKL02_01890	383889	384165	276	+	hypothetical protein		CytoplasmicMembrane (9.82)		14	12	11	7563	85.7	27402.2	7429	83.3	28355	11268	13.4599	Growth Advantage	9004	85.7	32623.2	8832	83.3	33709.9	12050.2	13.5568	Growth Advantage	9936	85.7	36000	9720	83.3	37099.2	11652.4	13.5083	Growth Advantage	Growth Advantage	9826	85.7	35601.4	9693	83.3	36996.2	13144.5	13.6822	Growth Advantage
CP053562	AKL02_01895	384172	384796	624	+	DUF1523 family protein		CytoplasmicMembrane (9.82)		16	16	14	2479	50	3972.8	2479	50	4180.4	1661.25	10.6981	Nonessential	2825	50	4527.2	2825	50	4763.9	1702.94	10.7338	Nonessential	3198	50	5125	3198	50	5392.9	1693.84	10.7261	Nonessential	Nonessential	3095	50	4959.9	3095	50	5219.2	1854.34	10.8567	Nonessential
CP053562	AKL02_01900	385261	384901	360	-	Grx4 family monothiol glutaredoxin	K07390	Unknown (2)		12	10	10	977	83.3	2713.9	442	80	1292.4	513.586	9.00446	Nonessential	812	83.3	2255.6	348	80	1017.5	363.724	8.5067	Growth Defect	1164	83.3	3233.3	489	80	1429.8	449.082	8.81084	Nonessential	Uncertain	962	83.3	2672.2	398	80	1163.7	413.454	8.69158	Nonessential
CP053562	AKL02_01905	385546	385303	243	-	BolA family transcriptional regulator		Unknown (2)		2	2	1	13	100	53.5	13	100	56.3	22.373	4.48369	Essential	20	100	82.3	20	100	86.6	30.9568	4.95218	Essential	43	100	177	43	100	186.1	58.4516	5.86917	Essential	Essential	1	100	4.1	1	100	4.3	1.52776	0.611418	Essential
CP053562	AKL02_01910	386617	385624	993	-	hypothetical protein		CytoplasmicMembrane (10)		18	16	15	4416	55.6	4447.1	3952	50	4190.9	1665.42	10.7017	Nonessential	4780	55.6	4813.7	4222	50	4477.2	1600.46	10.6443	Nonessential	5253	55.6	5290	4681	50	4963.9	1559.1	10.6065	Nonessential	Nonessential	4300	55.6	4330.3	3733	50	3958.6	1406.46	10.4579	Nonessential
CP053562	AKL02_01915	388881	386718	2163	-	phosphoribosylformylglycinamidine synthase subunit PurL	K23269	Cytoplasmic (9.97)		46	44	40	20986	78.3	9702.3	20939	77.3	10189.3	4049.12	11.9834	Nonessential	22958	82.6	10614	22858	81.8	11123.1	3976.16	11.9572	Nonessential	26886	82.6	12430	26737	81.8	13010.7	4086.5	11.9966	Nonessential	Nonessential	7964	82.6	3681.9	7873	81.8	3831.1	1361.16	10.4106	Nonessential
CP053562	AKL02_01920	389619	389022	597	-	hypothetical protein		Unknown (2.5)		20	18	17	3874	70	6489.1	3643	66.7	6425	2553.23	11.3181	Nonessential	4687	70	7850.9	4468	66.7	7880.1	2816.89	11.4599	Nonessential	5298	70	8874.4	4998	66.7	8814.8	2768.62	11.4349	Nonessential	Nonessential	4976	70	8335	4664	66.7	8225.7	2922.53	11.513	Nonessential
CP053562	AKL02_01925	390948	390045	903	-	LysR family transcriptional regulator		Cytoplasmic (9.97)		22	18	17	2413	81.8	2672.2	1644	77.8	1916.1	761.438	9.57258	Nonessential	2498	81.8	2766.3	1722	77.8	2007	717.439	9.48671	Nonessential	2709	81.8	3000	1945	77.8	2266.9	712.004	9.47574	Nonessential	Nonessential	1727	81.8	1912.5	1219	77.8	1420.7	504.765	8.97947	Nonessential
CP053562	AKL02_01930	391105	394516	3411	+	indolepyruvate ferredoxin oxidoreductase family protein	K04090	Cytoplasmic (8.96)		90	88	82	30084	73.3	8819.7	29946	72.7	9242.6	3672.91	11.8427	Nonessential	32114	75.6	9414.8	31982	75	9871	3528.57	11.7849	Nonessential	36923	75.6	10824.7	36674	75	11319.1	3555.19	11.7957	Nonessential	Nonessential	24787	75.6	7266.8	24662	75	7611.7	2704.38	11.4011	Nonessential
CP053562	AKL02_01935	394593	395496	903	+	acyltransferase		Cytoplasmic (8.96)		30	22	21	6721	73.3	7443	4528	63.6	5277.4	2097.18	11.0342	Nonessential	8088	80	8956.8	5912	72.7	6890.4	2463.1	11.2663	Nonessential	8827	73.3	9775.2	6172	63.6	7193.5	2259.39	11.1417	Nonessential	Nonessential	7996	73.3	8854.9	5904	63.6	6881.1	2444.81	11.2555	Nonessential
CP053562	AKL02_01940	395536	396349	813	+	glutamate racemase	K01776	Cytoplasmic (8.96)		20	18	17	1301	70	1600.2	1300	66.7	1683.9	669.164	9.38622	Nonessential	1390	50	1709.7	1390	55.6	1800.5	643.622	9.33007	Nonessential	1786	60	2196.8	1786	66.7	2313.5	726.641	9.5051	Nonessential	Nonessential	1715	60	2109.5	1715	66.7	2221.5	789.283	9.6244	Nonessential
CP053562	AKL02_01945	397183	396367	816	-	DUF805 domain-containing protein		CytoplasmicMembrane (10)		36	32	29	12693	77.8	15555.1	11806	75	15233.5	6053.63	12.5636	Nonessential	13637	77.8	16712	12538	75	16178.1	5783.16	12.4976	Nonessential	15438	83.3	18919.1	14260	81.2	18400	5779.21	12.4967	Nonessential	Nonessential	11945	83.3	14638.5	10882	81.2	14041.3	4988.77	12.2845	Nonessential
CP053562	AKL02_01950	397286	398315	1029	+	N-acetyl-gamma-glutamyl-phosphate reductase	K00145	Cytoplasmic (9.97)		36	36	34	N/A	N/A	N/A	N/A	N/A	N/A	N/A	N/A	Essential	2	5.6	1.9	2	5.6	2	0.714937	-0.484112	Essential	3	11.1	2.9	3	11.1	3.1	0.973671	-0.0384944	Essential	Essential	N/A	N/A	N/A	N/A	N/A	N/A	N/A	N/A	Essential
CP053562	AKL02_01955	398378	398822	444	+	cytochrome c maturation protein CcmE	K02197	Unknown (2)		12	8	8	969	50	2182.4	321	50	760.7	302.294	8.23981	Growth Defect	1365	50	3074.3	459	50	1087.7	388.819	8.60295	Nonessential	1441	50	3245.5	579	50	1372	430.928	8.7513	Nonessential	Uncertain	895	50	2015.8	225	50	533.2	189.442	7.56561	Growth Defect
CP053562	AKL02_01960	398907	399519	612	+	peptidoglycan-binding protein		Cytoplasmic (8.96)		24	24	22	10730	75	17532.7	10730	75	18468.2	7339.07	12.8414	Nonessential	11862	83.3	19382.4	11862	83.3	20416.5	7298.26	12.8333	Nonessential	13791	75	22534.3	13791	75	23736.7	7455.4	12.8641	Nonessential	Nonessential	11547	75	18867.6	11547	75	19874.4	7061.23	12.7857	Nonessential
CP053562	AKL02_01965	399509	400004	495	+	methionine synthase I		Unknown (2)		14	12	11	1505	57.1	3040.4	1505	66.7	3202.1	1272.48	10.3134	Nonessential	1643	71.4	3319.2	1643	83.3	3495.7	1249.6	10.2873	Nonessential	1981	71.4	4002	1981	83.3	4214.9	1323.85	10.3705	Nonessential	Nonessential	1529	71.4	3088.9	1529	83.3	3253.2	1155.84	10.1747	Nonessential
CP053562	AKL02_01970	401855	400145	1710	-	methionine--tRNA ligase	K01874	Cytoplasmic (9.97)		44	44	40	2	4.5	1.2	2	4.5	1.2	0.476867	-1.06834	Essential	1	4.5	0.6	1	4.5	0.6	0.214481	-2.22108	Essential	N/A	N/A	N/A	N/A	N/A	N/A	N/A	N/A	Essential	Essential	N/A	N/A	N/A	N/A	N/A	N/A	N/A	N/A	Essential
CP053562	AKL02_01975	402418	401956	462	-	GNAT family N-acetyltransferase		Unknown (2)		18	16	16	8312	88.9	17991.3	6712	87.5	15289.3	6075.81	12.5689	Nonessential	9498	88.9	20558.4	7559	87.5	17218.7	6155.14	12.5876	Nonessential	10498	88.9	22722.9	8484	87.5	19325.7	6069.96	12.5675	Nonessential	Nonessential	7311	88.9	15824.7	6336	87.5	14432.8	5127.87	12.3241	Nonessential
CP053562	AKL02_01980	402584	403295	711	+	DUF1275 domain-containing protein		CytoplasmicMembrane (10)		14	12	10	7506	85.7	10557	6529	83.3	9672.6	3843.79	11.9083	Nonessential	8202	85.7	11535.9	7233	83.3	10715.6	3830.49	11.9033	Nonessential	8441	85.7	11872	7283	83.3	10789.6	3388.88	11.7266	Nonessential	Nonessential	6503	85.7	9146.3	5614	83.3	8317	2954.97	11.5289	Nonessential
CP053562	AKL02_01985	403602	403380	222	-	50S ribosomal protein L31	K02909	Cytoplasmic (9.26)		6	6	6	58	66.7	261.3	58	66.7	274.9	109.242	6.77139	Essential	97	66.7	436.9	97	66.7	459.7	164.328	7.36044	Essential	122	66.7	549.5	122	66.7	578.2	181.605	7.50466	Growth Defect	Uncertain	90	66.7	405.4	90	66.7	426.5	151.532	7.24348	Growth Defect
CP053562	AKL02_01990	403991	403613	378	-	50S ribosomal protein L19	K02884	Cytoplasmic (9.97)		18	16	15	26	33.3	68.8	7	25	19.5	7.74909	2.95403	Essential	54	33.3	142.9	27	25	75.2	26.8816	4.74855	Essential	25	33.3	66.1	3	25	8.4	2.63833	1.39963	Essential	Essential	9	22.2	23.8	1	12.5	2.8	0.99482	-0.00749232	Essential
CP053562	AKL02_01995	404367	404895	528	+	hypothetical protein		Unknown (2)		42	36	35	11234	66.7	21276.5	10231	72.2	20380.5	8099	12.9835	Nonessential	12857	61.9	24350.4	11899	66.7	23703.2	8473.15	13.0487	Nonessential	14485	66.7	27433.7	13191	72.2	26276.9	8253.24	13.0107	Nonessential	Nonessential	13775	66.7	26089	12521	72.2	24942.2	8861.79	13.1134	Nonessential
CP053562	AKL02_02000	405754	404944	810	-	tRNA (guanosine(37)-N1)-methyltransferase TrmD	K00554	Cytoplasmic (9.97)		10	10	10	N/A	N/A	N/A	N/A	N/A	N/A	N/A	N/A	Essential	N/A	N/A	N/A	N/A	N/A	N/A	N/A	N/A	Essential	N/A	N/A	N/A	N/A	N/A	N/A	N/A	N/A	Essential	Essential	N/A	N/A	N/A	N/A	N/A	N/A	N/A	N/A	Essential
CP053562	AKL02_02005	406562	405746	816	-	hypothetical protein		Unknown (2)		20	20	18	3293	60	4035.5	3293	60	4249	1688.51	10.7215	Nonessential	3363	60	4121.3	3363	60	4339.4	1551.2	10.5992	Nonessential	4051	60	4964.5	4051	60	5227.1	1641.77	10.681	Nonessential	Nonessential	2883	60	3533.1	2883	60	3720	1321.69	10.3682	Nonessential
CP053562	AKL02_02010	407073	406566	507	-	16S rRNA processing protein RimM	K02860	Cytoplasmic (9.97)		16	14	14	170	25	335.3	4	14.3	8.3	3.29833	1.72174	Essential	186	12.5	366.9	N/A	N/A	N/A	N/A	N/A	Essential	213	25	420.1	15	14.3	31.1	9.76811	3.28808	Essential	Essential	147	25	289.9	29	14.3	60.2	21.3886	4.41877	Essential
CP053562	AKL02_02015	407528	407156	372	-	30S ribosomal protein S16	K02959	Cytoplasmic (9.26)		12	10	10	N/A	N/A	N/A	N/A	N/A	N/A	N/A	N/A	Essential	N/A	N/A	N/A	N/A	N/A	N/A	N/A	N/A	Essential	1	16.7	2.7	1	20	2.8	0.879444	-0.185336	Essential	Essential	N/A	N/A	N/A	N/A	N/A	N/A	N/A	N/A	Essential
CP053562	AKL02_02025	408409	407866	543	-	GNAT family N-acetyltransferase		Unknown (2)		10	10	9	971	60	1788.2	971	60	1881.8	747.807	9.54652	Nonessential	971	60	1788.2	971	60	1881.8	672.684	9.39379	Nonessential	1520	60	2799.3	1520	60	2945.7	925.207	9.85363	Nonessential	Nonessential	1225	40	2256	1225	40	2374	843.465	9.72019	Nonessential
CP053562	AKL02_02030	409913	408413	1500	-	signal recognition particle protein	K03106	CytoplasmicMembrane (7.88)		20	20	18	8	10	5.3	8	10	5.6	2.22538	1.15405	Essential	N/A	N/A	N/A	N/A	N/A	N/A	N/A	N/A	Essential	3	20	2	3	20	2.1	0.659583	-0.600373	Essential	Essential	N/A	N/A	N/A	N/A	N/A	N/A	N/A	N/A	Essential
CP053562	AKL02_02035	410691	410118	573	-	FMN-dependent NADH-azoreductase	K01118	Cytoplasmic (9.26)		14	14	14	1242	85.7	2167.5	1242	85.7	2283.1	907.28	9.8254	Nonessential	1444	85.7	2520.1	1444	85.7	2654.4	948.865	9.89006	Nonessential	1575	85.7	2748.7	1575	85.7	2895.2	909.345	9.82868	Nonessential	Nonessential	1338	85.7	2335.1	1338	85.7	2459.6	873.878	9.77129	Nonessential
CP053562	AKL02_02040	410814	411711	897	+	LysR family transcriptional regulator		Cytoplasmic (9.97)		22	22	22	8265	90.9	9214	8265	90.9	9700.7	3854.96	11.9125	Nonessential	9523	90.9	10616.5	9523	90.9	11177.2	3995.5	11.9642	Nonessential	10058	90.9	11212.9	10058	90.9	11805.2	3707.86	11.8564	Nonessential	Nonessential	10301	90.9	11483.8	10301	90.9	12090.4	4295.63	12.0687	Nonessential
CP053562	AKL02_02045	412909	411712	1197	-	OpgC domain-containing protein		CytoplasmicMembrane (10)		36	34	29	15693	83.3	13110.3	14443	82.4	12702.7	5047.92	12.3015	Nonessential	16595	83.3	13863.8	15048	82.4	13234.8	4731.03	12.2079	Nonessential	17819	83.3	14886.4	16607	82.4	14606	4587.56	12.1635	Nonessential	Nonessential	15144	77.8	12651.6	14148	76.5	12443.3	4421.02	12.1102	Nonessential
CP053562	AKL02_02050	414716	412901	1815	-	glucans biosynthesis glucosyltransferase MdoH	K03669	CytoplasmicMembrane (10)		32	30	27	8219	62.5	4528.4	6978	60	4047.6	1608.47	10.6515	Nonessential	8942	62.5	4926.7	7934	60	4602.1	1645.11	10.684	Nonessential	10474	62.5	5770.8	9286	60	5386.3	1691.77	10.7243	Nonessential	Nonessential	8858	62.5	4880.4	7982	60	4629.9	1644.97	10.6838	Nonessential
CP053562	AKL02_02055	414930	414717	213	-	hypothetical protein		Unknown (2)		4	4	4	13	50	61	13	50	64.4	25.5919	4.67761	Essential	17	50	79.8	17	50	84.2	30.0989	4.91164	Essential	18	50	84.5	18	50	89.1	27.9852	4.80659	Essential	Essential	18	50	84.5	18	50	89.1	31.6566	4.98443	Essential
CP053562	AKL02_02060	416578	414926	1652	-	glucan biosynthesis protein		CytoplasmicMembrane (9.86)		44	42	39	6793	72.7	4112	6432	71.4	4099.4	1629.06	10.6698	Nonessential	7502	72.7	4541.2	7123	71.4	4539.8	1622.84	10.6643	Nonessential	8768	72.7	5307.5	8385	71.4	5344.2	1678.55	10.713	Nonessential	Nonessential	7366	72.7	4458.8	6950	71.4	4429.6	1573.81	10.62	Nonessential
CP053562	AKL02_02065	416994	419991	2997	+	monovalent cation/H+ antiporter subunit A	K05559	CytoplasmicMembrane (10)		80	78	77	151	7.5	50.4	151	7.7	53	21.0616	4.39655	Essential	256	15	85.4	256	15.4	89.9	32.1364	5.00614	Essential	123	12.5	41	123	12.8	43.2	13.5686	3.7622	Essential	Essential	13	12.5	4.3	13	12.8	4.6	1.63435	0.708715	Essential
CP053562	AKL02_02070	419990	420329	339	+	Na+/H+ antiporter subunit C	K05560	CytoplasmicMembrane (10)		10	10	10	N/A	N/A	N/A	N/A	N/A	N/A	N/A	N/A	Essential	N/A	N/A	N/A	N/A	N/A	N/A	N/A	N/A	Essential	N/A	N/A	N/A	N/A	N/A	N/A	N/A	N/A	Essential	Essential	N/A	N/A	N/A	N/A	N/A	N/A	N/A	N/A	Essential
CP053562	AKL02_02075	420328	422044	1716	+	monovalent cation/H+ antiporter subunit D	K05561	CytoplasmicMembrane (10)		54	54	49	1071	14.8	624.1	1071	14.8	657.1	261.125	8.02859	Growth Defect	1126	7.4	656.2	1126	7.4	690.8	246.939	7.94801	Growth Defect	1457	11.1	849.1	1457	11.1	893.9	280.763	8.13321	Growth Defect	Growth Defect	703	11.1	409.7	703	11.1	431.3	153.238	7.25963	Growth Defect
CP053562	AKL02_02080	422057	422549	492	+	Na+/H+ antiporter subunit E	K05562	CytoplasmicMembrane (10)		18	18	17	59	11.1	119.9	59	11.1	126.3	50.1903	5.64934	Essential	111	11.1	225.6	111	11.1	237.7	84.9703	6.40889	Essential	74	11.1	150.4	74	11.1	158.5	49.7828	5.63758	Essential	Essential	42	22.2	85.4	42	22.2	89.9	31.9408	4.99733	Essential
CP053562	AKL02_02085	422545	422815	270	+	K+/H+ antiporter subunit F	K05563	CytoplasmicMembrane (10)		12	10	9	N/A	N/A	N/A	N/A	N/A	N/A	N/A	N/A	Essential	N/A	N/A	N/A	N/A	N/A	N/A	N/A	N/A	Essential	N/A	N/A	N/A	N/A	N/A	N/A	N/A	N/A	Essential	Essential	1	16.7	3.7	1	20	3.9	1.38564	0.470555	Essential
CP053562	AKL02_02090	422822	423239	417	+	Na+/H+ antiporter subunit G	K05564	CytoplasmicMembrane (10)		8	8	8	1273	25	3052.8	1273	25	3214.6	1277.45	10.319	Nonessential	1285	25	3081.5	1285	25	3244.9	1159.95	10.1798	Nonessential	1387	25	3326.1	1387	25	3502.5	1100.09	10.1034	Nonessential	Nonessential	168	25	402.9	168	25	424.2	150.715	7.23568	Growth Defect
CP053562	AKL02_02095	423340	424084	744	+	sterol desaturase family protein		CytoplasmicMembrane (10)		20	20	18	3330	60	4475.8	3330	60	4710	1871.7	10.8701	Nonessential	3804	60	5112.9	3804	60	5380.5	1923.36	10.9094	Nonessential	4636	60	6231.2	4636	60	6557.3	2059.56	11.0081	Nonessential	Nonessential	4133	60	5555.1	4133	60	5845.8	2076.97	11.0203	Nonessential
CP053562	AKL02_02100	425346	424296	1050	-	FAD-binding oxidoreductase	K03153	Cytoplasmic (8.96)		16	14	14	964	25	918.1	964	28.6	966.9	384.236	8.58585	Nonessential	980	25	933.3	980	28.6	982.9	351.356	8.45679	Growth Defect	1034	25	984.8	1034	28.6	1037.1	325.74	8.34758	Growth Defect	Uncertain	889	25	846.7	889	28.6	891.7	316.815	8.3075	Growth Defect
CP053562	AKL02_02105	425395	426070	675	+	tRNA (5-methylaminomethyl-2-thiouridine)(34)-methyltransferase MnmD		Cytoplasmic (9.97)		14	12	12	5321	85.7	7883	4316	83.3	6733.2	2675.7	11.3857	Nonessential	5774	85.7	8554.1	4656	83.3	7263.7	2596.54	11.3424	Nonessential	6938	85.7	10278.5	5513	83.3	8600.6	2701.34	11.3995	Nonessential	Nonessential	5031	85.7	7453.3	3960	83.3	6177.8	2194.93	11.1	Nonessential
CP053562	AKL02_02110	426062	426935	873	+	DMT family transporter		CytoplasmicMembrane (10)		26	22	20	6558	92.3	7512	5991	90.9	7226.8	2871.85	11.4878	Nonessential	7773	92.3	8903.8	7152	90.9	8627.3	3083.99	11.5906	Nonessential	8864	92.3	10153.5	8176	90.9	9862.5	3097.69	11.597	Nonessential	Nonessential	7727	92.3	8851.1	7085	90.9	8546.4	3036.48	11.5682	Nonessential
CP053562	AKL02_02115	428990	427046	1944	-	lytic transglycosylase domain-containing protein	K08309	Periplasmic (9.76)		60	58	50	21963	83.3	11297.8	21963	86.2	11891.2	4725.44	12.2062	Nonessential	25130	83.3	12927	25130	86.2	13605.8	4863.65	12.2478	Nonessential	28759	83.3	14793.7	28759	86.2	15570.7	4890.56	12.2558	Nonessential	Nonessential	19365	83.3	9961.4	19365	86.2	10484.6	3725.1	11.8631	Nonessential
CP053562	AKL02_02120	429147	430020	873	+	4-hydroxy-tetrahydrodipicolinate synthase	K01714	Cytoplasmic (9.97)		24	24	21	N/A	N/A	N/A	N/A	N/A	N/A	N/A	N/A	Essential	11	8.3	12.6	11	8.3	13.3	4.75433	2.24924	Essential	11	16.7	12.6	11	16.7	13.3	4.17736	2.06259	Essential	Essential	N/A	N/A	N/A	N/A	N/A	N/A	N/A	N/A	Essential
CP053562	AKL02_02125	431251	430096	1155	-	OmpA family protein	K02557	CytoplasmicMembrane (9.82)		22	18	16	4773	72.7	4132.5	4266	66.7	3888.8	1545.37	10.5937	Nonessential	5258	72.7	4552.4	4723	66.7	4305.4	1539.05	10.5878	Nonessential	6306	72.7	5459.7	5666	66.7	5165	1622.26	10.6638	Nonessential	Nonessential	5039	72.7	4362.8	4487	66.7	4090.2	1453.22	10.505	Nonessential
CP053562	AKL02_02130	431915	431450	465	-	MucR family transcriptional regulator		Unknown (2.5)		20	20	18	1308	90	2812.9	1308	90	2959.3	1175.99	10.1997	Nonessential	1069	90	2298.9	1069	90	2418.6	864.573	9.75584	Nonessential	1335	90	2871	1335	90	3020.4	948.669	9.88976	Nonessential	Nonessential	1299	80	2793.5	1299	80	2938.9	1044.17	10.0281	Nonessential
CP053562	AKL02_02135	432354	432084	270	-	MucR family transcriptional regulator		Unknown (2)		10	10	10	719	100	2663	719	100	2797.7	1111.78	10.1187	Nonessential	690	100	2555.6	690	100	2684.8	959.732	9.90649	Nonessential	897	100	3322.2	897	100	3490.3	1096.26	10.0984	Nonessential	Nonessential	641	100	2374.1	641	100	2494.2	886.172	9.79144	Nonessential
CP053562	AKL02_02140	432675	433425	750	+	response regulator transcription factor		Cytoplasmic (9.97)		24	22	22	11328	75	15104	9622	72.7	13514	5370.32	12.3908	Nonessential	12519	75	16692	10803	72.7	15172.8	5423.8	12.4051	Nonessential	14269	75	19025.3	12358	72.7	17356.7	5451.52	12.4124	Nonessential	Nonessential	12180	75	16240	10150	72.7	14255.6	5064.91	12.3063	Nonessential
CP053562	AKL02_02145	433773	434181	408	+	hypothetical protein		Unknown (2)		8	8	8	371	50	909.3	371	50	956.2	379.984	8.56979	Growth Defect	482	50	1181.4	482	50	1242.3	444.083	8.79469	Nonessential	455	50	1115.2	455	50	1172.7	368.33	8.52486	Growth Defect	Uncertain	353	50	865.2	353	50	909.8	323.246	8.33649	Growth Defect
CP053562	AKL02_02150	434421	435165	744	+	sigma-70 family RNA polymerase sigma factor	K03089	Cytoplasmic (9.97)		10	10	8	3533	100	4748.7	3533	100	4997.2	1985.83	10.9555	Nonessential	4187	100	5627.7	4187	100	5922.2	2117	11.0478	Nonessential	5147	100	6918	5147	100	7280.1	2286.59	11.159	Nonessential	Nonessential	3792	100	5096.8	3792	100	5363.5	1905.61	10.896	Nonessential
CP053562	AKL02_02155	435333	436704	1371	+	flagellar hook-length control protein FliK		Unknown (4.9)		14	12	10	2410	42.9	1757.8	2198	33.3	1688.2	670.873	9.3899	Nonessential	2804	42.9	2045.2	2592	33.3	1990.8	711.648	9.47502	Nonessential	3374	42.9	2461	3202	33.3	2459.3	772.435	9.59327	Nonessential	Nonessential	3294	42.9	2402.6	3220	33.3	2473.1	878.675	9.77919	Nonessential
CP053562	AKL02_02160	436714	437395	681	+	flagellar hook assembly protein FlgD	K02389	Extracellular (9.71)		10	10	10	4412	80	6478.7	4412	80	6819.2	2709.88	11.404	Nonessential	4831	80	7094	4831	80	7466.8	2669.15	11.3822	Nonessential	5611	80	8239.4	5611	80	8672.3	2723.86	11.4114	Nonessential	Nonessential	4161	80	6110.1	4161	80	6431.2	2284.96	11.158	Nonessential
CP053562	AKL02_02165	437848	437434	414	-	hypothetical protein		Unknown (2)		14	12	12	3472	85.7	8386.5	2692	83.3	6849.9	2722.08	11.4105	Nonessential	3556	71.4	8589.4	2735	66.7	6959.3	2487.73	11.2806	Nonessential	4439	71.4	10722.2	3281	66.7	8348.6	2622.19	11.3566	Nonessential	Nonessential	2795	71.4	6751.2	2017	66.7	5132.3	1823.47	10.8325	Nonessential
CP053562	AKL02_02170	438607	437878	729	-	flagellar basal body L-ring protein FlgH	K02393	Unknown (4.74)		16	14	12	1438	62.5	1972.6	1170	57.1	1688.3	670.913	9.38998	Nonessential	1432	50	1964.3	1101	42.9	1588.7	567.91	9.14952	Nonessential	1657	75	2273	1379	71.4	1989.9	625.002	9.28772	Nonessential	Nonessential	1461	50	2004.1	1151	42.9	1660.9	590.106	9.20483	Nonessential
CP053562	AKL02_02175	439308	438630	678	-	flagellar basal body P-ring formation protein FlgA		Unknown (2.5)		8	8	8	889	75	1311.2	889	75	1380.4	548.556	9.0995	Nonessential	1015	75	1497.1	1015	75	1576.1	563.406	9.13803	Nonessential	1008	75	1486.7	1008	75	1565.2	491.609	8.94137	Nonessential	Nonessential	663	75	977.9	663	75	1029.5	365.774	8.51481	Nonessential
CP053562	AKL02_02180	440098	439312	786	-	flagellar basal-body rod protein FlgG	K02392	Periplasmic (9.44)		20	20	20	8189	100	10418.6	8189	100	10962.5	4356.38	12.0889	Nonessential	9402	90	11961.8	9402	90	12586.3	4499.21	12.1355	Nonessential	10656	90	13557.3	10656	90	14265.1	4480.49	12.1294	Nonessential	Nonessential	9523	90	12115.8	9523	90	12748.3	4529.38	12.1451	Nonessential
CP053562	AKL02_02185	440856	440121	735	-	flagellar basal-body rod protein FlgF	K02391	Periplasmic (9.44)		22	22	20	7412	72.7	10084.4	7412	72.7	10618.9	4219.84	12.043	Nonessential	7717	81.8	10499.3	7717	81.8	11055.9	3952.14	11.9484	Nonessential	9461	72.7	12872.1	9461	72.7	13554.4	4257.26	12.0557	Nonessential	Nonessential	6920	72.7	9415	6920	72.7	9914	3522.37	11.7823	Nonessential
CP053562	AKL02_02190	441026	442781	1755	+	hypothetical protein		Unknown (4.9)		50	48	45	9654	68	5500.9	9654	70.8	5791.2	2301.36	11.1683	Nonessential	10273	68	5853.6	10273	70.8	6162.6	2202.94	11.1052	Nonessential	12398	68	7064.4	12398	70.8	7437.3	2335.96	11.1898	Nonessential	Nonessential	9892	76	5636.5	9892	79.2	5934	2108.31	11.0419	Nonessential
CP053562	AKL02_02195	442914	444213	1299	+	flagellar hook protein FlgE	K02390	Extracellular (10)		46	44	41	3902	60.9	3003.8	3879	59.1	3143.4	1249.15	10.2867	Nonessential	4610	60.9	3548.9	4563	59.1	3697.7	1321.81	10.3683	Nonessential	5601	60.9	4311.8	5537	59.1	4487	1409.31	10.4608	Nonessential	Nonessential	4389	65.2	3378.8	4361	63.6	3534	1255.61	10.2942	Nonessential
CP053562	AKL02_02200	444240	445653	1413	+	flagellar hook-associated protein FlgK	K02396	Unknown (2)		32	30	26	10830	75	7664.5	10197	73.3	7598.4	3019.52	11.5601	Nonessential	13103	75	9273.2	12423	73.3	9257.1	3309.12	11.6922	Nonessential	14541	75	10290.9	13653	73.3	10173.6	3195.4	11.6418	Nonessential	Nonessential	13063	75	9244.9	12263	73.3	9137.9	3246.63	11.6647	Nonessential
CP053562	AKL02_02205	445665	446733	1068	+	flagellin	K02397	Unknown (2)		38	32	28	6615	68.4	6193.8	5806	62.5	5720.2	2273.15	11.1505	Nonessential	7629	68.4	7143.3	6535	62.5	6438.4	2301.53	11.1684	Nonessential	9531	68.4	8924.2	8420	62.5	8295.6	2605.54	11.3474	Nonessential	Nonessential	6769	68.4	6338	5823	62.5	5736.9	2038.28	10.9931	Nonessential
CP053562	AKL02_02210	447495	446742	753	-	response regulator transcription factor	K13584	Cytoplasmic (9.97)		38	34	30	7737	68.4	10274.9	7737	76.5	10821	4300.15	12.0702	Nonessential	8873	68.4	11783.5	8873	76.5	12409.8	4436.11	12.1151	Nonessential	10486	68.4	13925.6	10486	76.5	14665.7	4606.31	12.1694	Nonessential	Nonessential	8940	68.4	11872.5	8940	76.5	12503.5	4442.41	12.1171	Nonessential
CP053562	AKL02_02215	447647	448805	1158	+	flagellar basal body P-ring protein FlgI	K02394	Periplasmic (9.76)		18	16	14	5801	88.9	5009.5	4995	87.5	4540.9	1804.51	10.8174	Nonessential	6137	88.9	5299.7	5331	87.5	4846.4	1732.44	10.7586	Nonessential	7078	88.9	6112.3	6045	87.5	5495.5	1726.07	10.7533	Nonessential	Nonessential	4404	88.9	3803.1	4017	87.5	3651.8	1297.46	10.3415	Nonessential
CP053562	AKL02_02220	448804	449122	318	+	hypothetical protein		Unknown (2)		2	2	2	715	100	2248.4	715	100	2367.5	940.819	9.87777	Nonessential	919	100	2889.9	919	100	3043	1087.78	10.0872	Nonessential	1095	100	3443.4	1095	100	3625.8	1138.82	10.1533	Nonessential	Nonessential	939	100	2952.8	939	100	3109.3	1104.71	10.1095	Nonessential
CP053562	AKL02_02225	449114	449609	495	+	flagellar biosynthesis protein FlgI		Cytoplasmic (8.96)		16	10	8	908	62.5	1834.3	177	60	376.6	149.657	7.22551	Essential	1014	62.5	2048.5	180	60	383	136.91	7.09709	Essential	1126	50	2274.7	143	40	304.3	95.5768	6.57859	Essential	Essential	1077	62.5	2175.8	111	60	236.2	83.9202	6.39095	Essential
CP053562	AKL02_02230	449728	450556	828	+	flagellar protein	K02406	Extracellular (10)		14	12	9	5178	85.7	6253.6	5035	83.3	6397.7	2542.38	11.312	Nonessential	5723	85.7	6911.8	5552	83.3	7054.6	2521.8	11.3002	Nonessential	6314	85.7	7625.6	6159	83.3	7825.9	2458.02	11.2633	Nonessential	Nonessential	5479	85.7	6617.1	5384	83.3	6841.2	2430.63	11.2471	Nonessential
CP053562	AKL02_02235	450715	451117	402	+	flaF protein	K06602	Unknown (2)		14	12	12	1240	57.1	3084.6	1240	66.7	3246.1	1289.97	10.3331	Nonessential	1401	57.1	3485.1	1401	66.7	3667.5	1311.02	10.3565	Nonessential	1717	71.4	4271.1	1717	83.3	4494.8	1411.76	10.4633	Nonessential	Nonessential	1684	71.4	4189.1	1684	83.3	4408.4	1566.27	10.6131	Nonessential
CP053562	AKL02_02240	451130	451565	435	+	flagellum biosynthesis protein FlbT	K06601	Unknown (2)		12	12	12	4855	100	11160.9	4855	100	11755.4	4671.47	12.1897	Nonessential	5782	100	13292	5782	100	14000	5004.56	12.289	Nonessential	6442	100	14809.2	6442	100	15598.1	4899.16	12.2583	Nonessential	Nonessential	6060	100	13931	6060	100	14673.1	5213.25	12.348	Nonessential
CP053562	AKL02_02245	451558	452389	831	+	DUF1217 domain-containing protein		Unknown (2)		32	28	28	8077	50	9719.6	8077	57.1	10237	4068.08	11.9901	Nonessential	9044	50	10883.3	9044	57.1	11462.6	4097.52	12.0005	Nonessential	10302	50	12397.1	10302	57.1	13057	4101.04	12.0018	Nonessential	Nonessential	7577	50	9117.9	7577	57.1	9603.3	3411.98	11.7364	Nonessential
CP053562	AKL02_02250	453431	452414	1017	-	flagellar motor switch protein FliG	K02410	Cytoplasmic (9.12)		20	18	18	3201	70	3147.5	3201	77.8	3313.7	1316.83	10.3629	Nonessential	3654	70	3592.9	3654	77.8	3782.6	1352.16	10.4011	Nonessential	4402	70	4328.4	4402	77.8	4556.9	1431.26	10.4831	Nonessential	Nonessential	3595	70	3534.9	3595	77.8	3721.5	1322.22	10.3687	Nonessential
CP053562	AKL02_02255	454419	453555	864	-	flagellar type III secretion system pore protein FliP	K02419	CytoplasmicMembrane (10)		12	6	5	3445	83.3	3987.3	2259	100	2751.5	1093.42	10.0946	Nonessential	3852	66.7	4458.3	2667	100	3248.5	1161.24	10.1814	Nonessential	4489	83.3	5195.6	3092	100	3766.1	1182.88	10.2081	Nonessential	Nonessential	3714	66.7	4298.6	2954	100	3598.1	1278.38	10.3201	Nonessential
CP053562	AKL02_02260	454817	454415	402	-	flagellar motor switch protein FliN	K02417	Cytoplasmic (9.26)		4	2	2	2254	50	5607	N/A	N/A	N/A	N/A	N/A	Essential	2468	50	6139.3	N/A	N/A	N/A	N/A	N/A	Essential	2854	50	7099.5	N/A	N/A	N/A	N/A	N/A	Essential	Essential	2411	50	5997.5	N/A	N/A	N/A	N/A	N/A	Essential
CP053562	AKL02_02265	455468	454817	651	-	hypothetical protein		Cytoplasmic (8.96)		6	4	4	2411	66.7	3703.5	1630	50	2637.5	1048.11	10.0336	Nonessential	2516	66.7	3864.8	1757	50	2843	1016.28	9.98909	Nonessential	2912	66.7	4473.1	1965	50	3179.6	998.672	9.96387	Nonessential	Nonessential	2959	66.7	4545.3	2045	50	3309.1	1175.7	10.1993	Nonessential
CP053562	AKL02_02270	457173	455469	1704	-	flagellar M-ring protein FliF	K02409	CytoplasmicMembrane (9.93)		30	28	25	6454	60	3787.6	6454	64.3	3986.4	1584.15	10.6295	Nonessential	6855	60	4022.9	6855	64.3	4234.1	1513.56	10.5637	Nonessential	7752	60	4549.3	7752	64.3	4788.1	1503.88	10.5545	Nonessential	Nonessential	8192	60	4807.5	8192	64.3	5059.9	1797.75	10.812	Nonessential
CP053562	AKL02_02275	457317	457854	537	+	flagellar basal body-associated FliL family protein		Unknown (2)		6	6	5	858	100	1597.8	858	100	1682.4	668.568	9.38493	Nonessential	1033	100	1923.6	1033	100	2025.5	724.053	9.49995	Nonessential	1291	100	2404.1	1291	100	2531.4	795.081	9.63496	Nonessential	Nonessential	1168	100	2175	1168	100	2290.2	813.692	9.66834	Nonessential
CP053562	AKL02_02280	457874	458810	936	+	hypothetical protein	K02416	CytoplasmicMembrane (7.88)		24	22	20	7017	66.7	7496.8	7017	72.7	7893.1	3136.63	11.615	Nonessential	7621	66.7	8142.1	7621	72.7	8572.6	3064.44	11.5814	Nonessential	8555	66.7	9140	8555	72.7	9623.2	3022.52	11.5615	Nonessential	Nonessential	6549	66.7	6996.8	6549	72.7	7366.7	2617.34	11.3539	Nonessential
CP053562	AKL02_02285	458793	459171	378	+	flagellar motor switch protein		CytoplasmicMembrane (9.82)		6	6	6	1410	66.7	3730.2	1410	66.7	3927.6	1560.79	10.6081	Nonessential	1709	66.7	4521.2	1709	66.7	4760.4	1701.69	10.7328	Nonessential	2081	66.7	5505.3	2081	66.7	5796.7	1820.67	10.8303	Nonessential	Nonessential	1815	66.7	4801.6	1815	66.7	5055.7	1796.25	10.8108	Nonessential
CP053562	AKL02_02290	459164	459797	633	+	hypothetical protein		Unknown (4.9)		12	10	9	1492	66.7	2357	1492	80	2482.5	986.519	9.9462	Nonessential	1454	66.7	2297	1454	80	2419.3	864.824	9.75626	Nonessential	1885	66.7	2977.9	1885	80	3136.4	985.103	9.94413	Nonessential	Nonessential	1444	66.7	2281.2	1444	80	2402.7	853.662	9.73752	Nonessential
CP053562	AKL02_02295	461048	459851	1197	-	flagellar biosynthesis protein FlhB	K02401	CytoplasmicMembrane (10)		22	20	18	2721	72.7	2273.2	2249	70	1978	786.036	9.61845	Nonessential	3521	72.7	2941.5	2880	70	2533	905.468	9.82252	Nonessential	4074	81.8	3403.5	3465	80	3047.5	957.181	9.90265	Nonessential	Nonessential	3604	72.7	3010.9	2780	70	2445	868.691	9.7627	Nonessential
CP053562	AKL02_02300	461679	460995	684	-	flagellar biosynthetic protein FliR	K02421	CytoplasmicMembrane (10)		22	18	17	5832	72.7	8526.3	4730	66.7	7276.9	2891.76	11.4977	Nonessential	6507	72.7	9513.2	5268	66.7	8104.6	2897.14	11.5004	Nonessential	7429	81.8	10861.1	5752	77.8	8849.2	2779.42	11.4406	Nonessential	Nonessential	6213	72.7	9083.3	4914	66.7	7560	2686.01	11.3913	Nonessential
CP053562	AKL02_02305	463851	461760	2091	-	flagellar biosynthesis protein FlhA	K02400	CytoplasmicMembrane (10)		26	24	23	14062	69.2	6725	14062	75	7080.6	2813.76	11.4583	Nonessential	15847	69.2	7578.7	15847	75	7979.4	2852.38	11.478	Nonessential	18057	69.2	8635.6	18057	75	9092.1	2855.71	11.4796	Nonessential	Nonessential	16364	69.2	7825.9	16364	75	8239.7	2927.51	11.5155	Nonessential
CP053562	AKL02_02310	464671	463858	813	-	transglycosylase SLT domain-containing protein		Unknown (2.5)		22	22	20	4686	72.7	5763.8	4686	72.7	6069.9	2412.11	11.2361	Nonessential	5322	63.6	6546.1	5322	63.6	6893.8	2464.32	11.267	Nonessential	6680	72.7	8216.5	6680	72.7	8652.8	2717.73	11.4082	Nonessential	Nonessential	5480	72.7	6740.5	5480	72.7	7098.4	2522.01	11.3004	Nonessential
CP053562	AKL02_02315	464940	464670	270	-	flagellar biosynthesis protein FliQ	K02420	CytoplasmicMembrane (10)		8	8	8	1586	75	5874.1	1586	75	6171.2	2452.37	11.26	Nonessential	1984	75	7348.1	1984	75	7719.8	2759.59	11.4302	Nonessential	2266	75	8392.6	2266	75	8817.1	2769.34	11.4353	Nonessential	Nonessential	1945	75	7203.7	1945	75	7568.1	2688.89	11.3928	Nonessential
CP053562	AKL02_02320	465277	464956	321	-	flagellar biosynthesis protein	K02408	Unknown (2)		6	6	4	96	33.3	299.1	96	33.3	314.8	125.098	6.96692	Essential	113	33.3	352	113	33.3	370.5	132.442	7.04922	Essential	213	33.3	663.6	213	33.3	698.4	219.359	7.77715	Growth Defect	Uncertain	301	33.3	937.7	301	33.3	986.9	350.639	8.45384	Nonessential
CP053562	AKL02_02325	465695	465284	411	-	flagellar basal body rod protein FlgC	K02388	Unknown (5.41)		8	6	5	1400	75	3406.3	1045	66.7	2679.5	1064.8	10.0564	Nonessential	1549	75	3768.9	1151	66.7	2951.3	1055	10.043	Nonessential	1671	75	4065.7	1300	66.7	3333.3	1046.95	10.032	Nonessential	Nonessential	1182	75	2875.9	955	66.7	2448.7	870.006	9.76488	Nonessential
CP053562	AKL02_02330	466108	465715	393	-	flagellar biosynthesis protein FlgB	K02387	Unknown (2)		16	14	14	1175	25	2989.8	1175	28.6	3150.1	1251.82	10.2898	Nonessential	1298	25	3302.8	1298	28.6	3479.9	1243.95	10.2807	Nonessential	1432	25	3643.8	1432	28.6	3839.1	1205.81	10.2358	Nonessential	Nonessential	1434	37.5	3648.9	1434	42.9	3844.5	1365.92	10.4157	Nonessential
CP053562	AKL02_02335	466152	467523	1371	+	flagellar protein export ATPase FliI	K02412	Cytoplasmic (9.12)		40	34	30	7097	55	5176.5	6421	52.9	4931.6	1959.77	10.9365	Nonessential	6966	55	5081	6371	52.9	4893.2	1749.17	10.7725	Nonessential	7551	55	5507.7	6812	52.9	5232	1643.3	10.6824	Nonessential	Nonessential	5095	55	3716.3	4571	52.9	3510.8	1247.36	10.2847	Nonessential
CP053562	AKL02_02340	469401	467544	1857	-	hypothetical protein		Cytoplasmic (8.96)		46	42	35	12737	65.2	6858.9	12737	71.4	7220.5	2869.35	11.4865	Nonessential	14440	65.2	7776	14438	66.7	8184.8	2925.81	11.5146	Nonessential	16497	69.6	8883.7	16496	71.4	9351.5	2937.19	11.5202	Nonessential	Nonessential	13604	65.2	7325.8	13602	66.7	7710.9	2739.63	11.4198	Nonessential
CP053562	AKL02_02345	470744	469397	1347	-	FkbM family methyltransferase		Cytoplasmic (8.96)		30	26	25	9144	66.7	6788.4	5959	61.5	4655.5	1850.05	10.8533	Nonessential	10056	73.3	7465.5	6464	69.2	5050	1805.22	10.818	Nonessential	11649	73.3	8648.1	7841	69.2	6125.8	1924.04	10.9099	Nonessential	Nonessential	8425	66.7	6254.6	5914	61.5	4620.3	1641.56	10.6809	Nonessential
CP053562	AKL02_02350	471884	470747	1137	-	hypothetical protein		Unknown (2)		18	18	15	5922	66.7	5208.4	5922	66.7	5483.3	2179.01	11.0895	Nonessential	6398	66.7	5627.1	6398	66.7	5924.1	2117.68	11.0483	Nonessential	6972	66.7	6131.9	6972	66.7	6455.6	2027.62	10.9856	Nonessential	Nonessential	5188	66.7	4562.9	5188	66.7	4803.7	1706.72	10.737	Nonessential
CP053562	AKL02_02355	472117	472987	870	+	flagellar motor stator protein MotA	K02556	CytoplasmicMembrane (10)		26	22	20	4634	61.5	5326.4	4634	63.6	5610.2	2229.43	11.1225	Nonessential	5158	53.8	5928.7	5158	54.5	6244.6	2232.25	11.1243	Nonessential	5367	61.5	6169	5367	63.6	6497.6	2040.81	10.9949	Nonessential	Nonessential	3626	61.5	4167.8	3626	63.6	4389.8	1559.66	10.607	Nonessential
CP053562	AKL02_02360	472994	473426	432	+	flagellar FliJ family protein		Cytoplasmic (8.96)		6	6	6	2870	100	6643.5	2870	100	7000	2781.73	11.4418	Nonessential	3199	100	7405.1	3199	100	7802.4	2789.11	11.4456	Nonessential	3469	100	8030.1	3469	100	8461	2657.49	11.3758	Nonessential	Nonessential	3313	100	7669	3313	100	8080.5	2870.94	11.4873	Nonessential
CP053562	AKL02_02365	473505	473898	393	+	DUF805 domain-containing protein		CytoplasmicMembrane (10)		8	8	8	2524	50	6422.4	2524	50	6766.8	2689.05	11.3929	Nonessential	2385	50	6068.7	2385	50	6394.1	2285.69	11.1584	Nonessential	2756	50	7012.7	2756	50	7388.7	2320.7	11.1803	Nonessential	Nonessential	1947	50	4954.2	1947	50	5219.8	1854.56	10.8569	Nonessential
CP053562	AKL02_02370	476945	473960	2985	-	isoleucine--tRNA ligase	K01870	Cytoplasmic (9.97)		76	72	59	N/A	N/A	N/A	N/A	N/A	N/A	N/A	N/A	Essential	3	2.6	1	3	2.8	1.1	0.393215	-1.34661	Essential	6	10.5	2	6	11.1	2.1	0.659583	-0.600373	Essential	Essential	7	7.9	2.3	7	8.3	2.5	0.888232	-0.170991	Essential
CP053562	AKL02_02375	477358	477958	600	+	hypothetical protein		Cytoplasmic (8.96)		6	6	6	2019	66.7	3365	2019	66.7	3542.1	1407.59	10.459	Nonessential	2275	66.7	3791.7	2275	66.7	3991.2	1426.73	10.4785	Nonessential	2304	66.7	3840	2304	66.7	4042.1	1269.57	10.3101	Nonessential	Nonessential	1950	66.7	3250	1950	66.7	3421.1	1215.49	10.2473	Nonessential
CP053562	AKL02_02380	478043	478445	402	+	tol-pal system-associated acyl-CoA thioesterase	K07107	Cytoplasmic (9.97)		14	14	12	4338	85.7	10791	4338	85.7	11356	4512.75	12.1398	Nonessential	4766	85.7	11855.7	4766	85.7	12476.4	4459.92	12.1228	Nonessential	5561	85.7	13833.3	5561	85.7	14557.6	4572.36	12.1587	Nonessential	Nonessential	5662	85.7	14084.6	5662	85.7	14822	5266.15	12.3625	Nonessential
CP053562	AKL02_02385	478560	479256	696	+	protein TolQ	K03562	CytoplasmicMembrane (10)		10	8	6	N/A	N/A	N/A	N/A	N/A	N/A	N/A	N/A	Essential	N/A	N/A	N/A	N/A	N/A	N/A	N/A	N/A	Essential	N/A	N/A	N/A	N/A	N/A	N/A	N/A	N/A	Essential	Essential	5	20	7.2	5	25	7.6	2.70023	1.43308	Essential
CP053562	AKL02_02390	479258	479738	480	+	protein TolR	K03560	CytoplasmicMembrane (9.82)		6	6	6	N/A	N/A	N/A	N/A	N/A	N/A	N/A	N/A	Essential	N/A	N/A	N/A	N/A	N/A	N/A	N/A	N/A	Essential	N/A	N/A	N/A	N/A	N/A	N/A	N/A	N/A	Essential	Essential	N/A	N/A	N/A	N/A	N/A	N/A	N/A	N/A	Essential
CP053562	AKL02_02395	479757	480987	1230	+	cell envelope biogenesis protein TolA		Periplasmic (9.83)		10	8	7	N/A	N/A	N/A	N/A	N/A	N/A	N/A	N/A	Essential	N/A	N/A	N/A	N/A	N/A	N/A	N/A	N/A	Essential	N/A	N/A	N/A	N/A	N/A	N/A	N/A	N/A	Essential	Essential	N/A	N/A	N/A	N/A	N/A	N/A	N/A	N/A	Essential
CP053562	AKL02_02400	481089	482412	1323	+	Tol-Pal system protein TolB	K03641	Periplasmic (9.99)		38	38	38	3	10.5	2.3	3	10.5	2.4	0.953735	-0.0683402	Essential	1	5.3	0.8	1	5.3	0.8	0.285975	-1.80604	Essential	7	15.8	5.3	7	15.8	5.6	1.75889	0.814664	Essential	Essential	N/A	N/A	N/A	N/A	N/A	N/A	N/A	N/A	Essential
CP053562	AKL02_02405	482483	483011	528	+	peptidoglycan-associated lipoprotein Pal	K03640	OuterMembrane (9.92)		16	16	14	1	12.5	1.9	1	12.5	2	0.794779	-0.331375	Essential	9	25	17	9	25	17.9	6.39869	2.67778	Essential	3	12.5	5.7	3	12.5	6	1.88452	0.9142	Essential	Essential	N/A	N/A	N/A	N/A	N/A	N/A	N/A	N/A	Essential
CP053562	AKL02_02410	483019	483850	831	+	tol-pal system protein YbgF		Unknown (5.54)		14	14	12	2783	85.7	3349	2783	85.7	3527.2	1401.67	10.4529	Nonessential	3125	71.4	3760.5	3125	71.4	3960.7	1415.83	10.4674	Nonessential	3306	71.4	3978.3	3306	71.4	4190.1	1316.06	10.362	Nonessential	Nonessential	2382	71.4	2866.4	2382	71.4	3019	1072.63	10.0669	Nonessential
CP053562	AKL02_02415	483947	485084	1137	+	tRNA lysidine(34) synthetase TilS	K04075	Cytoplasmic (9.97)		12	10	10	N/A	N/A	N/A	N/A	N/A	N/A	N/A	N/A	Essential	N/A	N/A	N/A	N/A	N/A	N/A	N/A	N/A	Essential	4	16.7	3.5	4	20	3.7	1.16212	0.216763	Essential	Essential	N/A	N/A	N/A	N/A	N/A	N/A	N/A	N/A	Essential
CP053562	AKL02_02420	485166	487080	1914	+	ATP-dependent metallopeptidase FtsH/Yme1/Tma family protein	K03798	CytoplasmicMembrane (10)		42	42	39	914	23.8	477.5	914	23.8	502.8	199.807	7.64247	Growth Defect	836	23.8	436.8	836	23.8	459.8	164.364	7.36075	Essential	879	28.6	459.2	879	28.6	483.5	151.861	7.24661	Essential	Uncertain	105	19	54.9	105	19	57.8	20.5359	4.36008	Essential
CP053562	AKL02_02425	487098	487908	810	+	methyltransferase domain-containing protein	K00598	Cytoplasmic (9.97)		16	16	16	1461	50	1803.7	1461	50	1899.9	755	9.56033	Nonessential	1923	75	2374.1	1923	75	2500.7	893.922	9.804	Nonessential	2238	50	2763	2238	50	2910.3	914.088	9.83619	Nonessential	Nonessential	2050	62.5	2530.9	2050	62.5	2665.8	947.14	9.88743	Nonessential
CP053562	AKL02_02430	487907	488498	591	+	sulfurase		Cytoplasmic (8.96)		12	12	11	2479	66.7	4194.6	2479	66.7	4418.9	1756.02	10.7781	Nonessential	2692	66.7	4555	2692	66.7	4798.6	1715.35	10.7443	Nonessential	2948	66.7	4988.2	2948	66.7	5254.9	1650.5	10.6887	Nonessential	Nonessential	2757	66.7	4665	2757	66.7	4914.4	1746.05	10.7699	Nonessential
CP053562	AKL02_02435	488579	490247	1668	+	formate--tetrahydrofolate ligase	K01938	Cytoplasmic (8.96)		36	34	30	7709	55.6	4621.7	7709	58.8	4863.7	1932.78	10.9165	Nonessential	9125	55.6	5470.6	9125	58.8	5757.1	2057.98	11.007	Nonessential	9669	61.1	5796.8	9669	64.7	6100.3	1916.03	10.9039	Nonessential	Nonessential	9067	61.1	5435.9	9067	64.7	5720.5	2032.45	10.989	Nonessential
CP053562	AKL02_02440	490314	490635	321	+	chorismate mutase	K04782	Cytoplasmic (8.96)		2	2	2	29	100	90.3	29	100	95.1	37.7917	5.24	Essential	109	100	339.6	109	100	357.4	127.759	6.99728	Essential	67	100	208.7	67	100	219.7	69.005	6.10863	Essential	Essential	54	100	168.2	54	100	177	62.8868	5.97469	Essential
CP053562	AKL02_02445	490615	491494	879	+	bifunctional 5,10-methylenetetrahydrofolate dehydrogenase/5,10-methenyltetrahydrofolate cyclohydrolase	K01491	Cytoplasmic (9.26)		20	18	16	3182	40	3620	3182	44.4	3810.8	1514.37	10.5645	Nonessential	3000	40	3413	3000	44.4	3592.8	1284.31	10.3268	Nonessential	3217	50	3659.8	3217	55.6	3852.7	1210.08	10.2409	Nonessential	Nonessential	1525	60	1734.9	1525	66.7	1826.3	648.871	9.34179	Nonessential
CP053562	AKL02_02450	491506	492409	903	+	bifunctional methylenetetrahydrofolate dehydrogenase/methenyltetrahydrofolate cyclohydrolase FolD	K01491	Cytoplasmic (9.26)		18	18	16	34	55.6	37.7	34	55.6	39.6	15.7366	3.97605	Essential	33	33.3	36.5	33	33.3	38.5	13.7625	3.78267	Essential	47	33.3	52	47	33.3	54.8	17.212	4.10534	Essential	Essential	10	22.2	11.1	10	22.2	11.7	4.15693	2.05552	Essential
CP053562	AKL02_02455	492514	493369	855	+	LytTR family transcriptional regulator		CytoplasmicMembrane (10)		30	28	25	8191	66.7	9580.1	8191	71.4	10087.4	4008.63	11.9689	Nonessential	9170	66.7	10725.1	9170	71.4	11293.1	4036.93	11.979	Nonessential	9848	66.7	11518.1	9848	71.4	12128.1	3809.28	11.8953	Nonessential	Nonessential	9400	73.3	10994.2	9398	71.4	11573.9	4112.12	12.0057	Nonessential
CP053562	AKL02_02460	494685	493374	1311	-	ATPase		Cytoplasmic (8.96)		46	44	44	11775	69.6	8981.7	11508	68.2	9243.4	3673.23	11.8428	Nonessential	12911	73.9	9848.2	12613	72.7	10130.9	3621.48	11.8224	Nonessential	13882	69.6	10588.9	13544	68.2	10878.7	3416.86	11.7385	Nonessential	Nonessential	11914	73.9	9087.7	11692	72.7	9391.2	3336.63	11.7042	Nonessential
CP053562	AKL02_02465	495328	494827	501	-	hypothetical protein	K02278	CytoplasmicMembrane (10)		8	8	7	3316	100	6618.8	3316	100	6966.4	2768.37	11.4348	Nonessential	3596	100	7177.6	3596	100	7554.6	2700.53	11.399	Nonessential	3649	100	7283.4	3649	100	7666	2407.79	11.2335	Nonessential	Nonessential	1243	100	2481	1243	100	2611.3	927.776	9.85763	Nonessential
CP053562	AKL02_02470	496205	495332	873	-	hypothetical protein		Periplasmic (9.83)		34	30	27	8328	82.4	9539.5	8114	80	9787.7	3889.53	11.9254	Nonessential	9656	76.5	11060.7	9382	73.3	11317.2	4045.54	11.9821	Nonessential	11838	94.1	13560.1	11522	93.3	13898.7	4365.4	12.0919	Nonessential	Nonessential	6457	82.4	7396.3	6248	80	7536.8	2677.77	11.3868	Nonessential
CP053562	AKL02_02475	496802	496232	570	-	tetratricopeptide repeat protein		Unknown (2)		18	16	14	3928	77.8	6891.2	3117	75	5761.6	2289.6	11.1609	Nonessential	4398	88.9	7715.8	3687	87.5	6815.2	2436.22	11.2504	Nonessential	5452	77.8	9564.9	4611	75	8523.1	2677	11.3864	Nonessential	Nonessential	4002	77.8	7021.1	3308	75	6114.6	2172.47	11.0851	Nonessential
CP053562	AKL02_02480	497814	496806	1008	-	type II secretion system F family protein	K12511	CytoplasmicMembrane (10)		34	30	27	7534	64.7	7474.2	2664	60	2780.8	1105.06	10.1099	Nonessential	8942	64.7	8871	3454	60	3605.4	1288.82	10.3318	Nonessential	10321	58.8	10239.1	4054	53.3	4231.7	1329.12	10.3763	Nonessential	Nonessential	8844	64.7	8773.8	3637	60	3796.5	1348.87	10.3975	Nonessential
CP053562	AKL02_02485	498784	497824	960	-	pilus assembly protein TadB	K12510	CytoplasmicMembrane (10)		24	24	24	7713	83.3	8034.4	7713	83.3	8457.2	3360.8	11.7146	Nonessential	9249	91.7	9634.4	9249	91.7	10141.4	3625.23	11.8239	Nonessential	10075	91.7	10494.8	10075	91.7	11047.1	3469.75	11.7606	Nonessential	Nonessential	10252	91.7	10679.2	10252	91.7	11241.2	3993.92	11.9636	Nonessential
CP053562	AKL02_02490	500122	498796	1326	-	CpaF family protein	K02283	Cytoplasmic (9.97)		32	26	25	6054	68.8	4565.6	5473	69.2	4343.7	1726.14	10.7533	Nonessential	7371	68.8	5558.8	6385	69.2	5067.5	1811.47	10.8229	Nonessential	8420	68.8	6349.9	7570	69.2	6007.9	1887	10.8819	Nonessential	Nonessential	6739	68.8	5082.2	5734	69.2	4550.8	1616.87	10.659	Nonessential
CP053562	AKL02_02495	501537	500268	1269	-	AAA family ATPase	K02282	Cytoplasmic (8.96)		30	30	28	5967	66.7	4702.1	5967	66.7	4947.8	1966.2	10.9412	Nonessential	6135	60	4834.5	6135	60	5087.1	1818.48	10.8285	Nonessential	7032	53.3	5541.4	7032	53.3	5830.8	1831.38	10.8387	Nonessential	Nonessential	5507	53.3	4339.6	5507	53.3	4566.3	1622.37	10.6639	Nonessential
CP053562	AKL02_02500	502440	501798	642	-	OmpA family protein	K03640	OuterMembrane (9.93)		24	22	21	7745	91.7	12063.9	6134	90.9	10055.7	3996.03	11.9644	Nonessential	9434	91.7	14694.7	7344	90.9	12039.3	4303.67	12.0714	Nonessential	9534	91.7	14850.5	7432	90.9	12183.6	3826.71	11.9019	Nonessential	Nonessential	8933	91.7	13914.3	6637	90.9	10880.3	3865.69	11.9165	Nonessential
CP053562	AKL02_02505	503837	502445	1392	-	type II and III secretion system protein family protein	K02280	OuterMembrane (10)		34	30	29	8192	70.6	5885.1	5968	66.7	4514.4	1793.97	10.8089	Nonessential	8944	70.6	6425.3	6405	66.7	4844.9	1731.9	10.7581	Nonessential	10559	70.6	7585.5	7428	66.7	5618.8	1764.79	10.7853	Nonessential	Nonessential	7621	70.6	5474.9	5867	66.7	4438	1576.79	10.6228	Nonessential
CP053562	AKL02_02510	504917	504047	870	-	Flp pilus assembly protein CpaB	K02279	Unknown (2)		14	12	12	2851	71.4	3277	2851	83.3	3451.6	1371.63	10.4217	Nonessential	2776	71.4	3190.8	2776	83.3	3360.8	1201.38	10.2305	Nonessential	3260	71.4	3747.1	3260	83.3	3946.7	1239.61	10.2757	Nonessential	Nonessential	3640	71.4	4183.9	3640	83.3	4406.8	1565.7	10.6126	Nonessential
CP053562	AKL02_02515	505249	505021	228	-	hypothetical protein		Unknown (2)		10	10	10	3122	80	13693	3122	80	14387.1	5717.28	12.4811	Nonessential	3189	80	13986.8	3189	80	14695.9	5253.32	12.359	Nonessential	3812	80	16719.3	3812	80	17566.8	5517.51	12.4298	Nonessential	Nonessential	2537	80	11127.2	2537	80	11691.2	4153.8	12.0202	Nonessential
CP053562	AKL02_02520	505696	505456	240	-	hypothetical protein		Unknown (2)		12	10	10	624	50	2600	624	60	2736.8	1087.58	10.0869	Nonessential	593	33.3	2470.8	593	40	2600.9	929.74	9.86068	Nonessential	860	50	3583.3	860	60	3771.9	1184.71	10.2103	Nonessential	Nonessential	573	33.3	2387.5	573	40	2513.2	892.922	9.80239	Nonessential
CP053562	AKL02_02525	506089	506944	855	+	transglycosylase SLT domain-containing protein		Periplasmic (9.44)		22	22	21	6089	81.8	7121.6	6089	81.8	7498.8	2979.94	11.5411	Nonessential	7215	90.9	8438.6	7215	90.9	8885.5	3176.29	11.6331	Nonessential	8331	90.9	9743.9	8331	90.9	10259.9	3222.5	11.654	Nonessential	Nonessential	6331	90.9	7404.7	6331	90.9	7796.8	2770.15	11.4357	Nonessential
CP053562	AKL02_02530	507611	506981	630	-	CoA transferase subunit B	K01029	Cytoplasmic (9.97)		12	12	9	2690	83.3	4269.8	2690	83.3	4498.3	1787.58	10.8038	Nonessential	3250	83.3	5158.7	3250	83.3	5434.8	1942.77	10.9239	Nonessential	3944	83.3	6260.3	3944	83.3	6595.3	2071.5	11.0165	Nonessential	Nonessential	3897	83.3	6185.7	3897	83.3	6516.7	2315.34	11.177	Nonessential
CP053562	AKL02_02535	508319	507614	705	-	CoA transferase subunit A	K01028	Cytoplasmic (9.97)		14	14	14	8433	85.7	11961.7	8433	85.7	12586.6	5001.78	12.2882	Nonessential	9538	85.7	13529.1	9538	85.7	14235.8	5088.85	12.3131	Nonessential	9788	85.7	13883.7	9788	85.7	14609	4588.5	12.1638	Nonessential	Nonessential	7395	85.7	10489.4	7395	85.7	11037.3	3921.47	11.9372	Nonessential
CP053562	AKL02_02540	511142	508553	2589	-	type I DNA topoisomerase	K03168	Cytoplasmic (9.97)		86	86	73	27	7	10.4	27	7	11	4.37128	2.12806	Essential	29	9.3	11.2	29	9.3	11.8	4.21813	2.0766	Essential	46	9.3	17.8	46	9.3	18.7	5.87343	2.5542	Essential	Essential	20	4.7	7.7	20	4.7	8.1	2.87787	1.525	Essential
CP053562	AKL02_02545	512294	511244	1050	-	DNA-protecting protein DprA	K04096	Unknown (4.9)		14	10	9	4199	57.1	3999	3652	60	3663	1455.64	10.5074	Nonessential	4867	57.1	4635.2	4219	60	4231.7	1512.7	10.5629	Nonessential	5292	57.1	5040	4562	60	4575.7	1437.17	10.489	Nonessential	Nonessential	5363	57.1	5107.6	4684	60	4698.1	1669.2	10.7049	Nonessential
CP053562	AKL02_02550	513994	512569	1425	-	metalloprotease TldD	K03568	Cytoplasmic (9.97)		26	24	22	8972	76.9	6296.1	8966	75	6621.9	2631.47	11.3617	Nonessential	10761	76.9	7551.6	10751	75	7940.2	2838.37	11.4708	Nonessential	12319	76.9	8644.9	12296	75	9081.2	2852.29	11.4779	Nonessential	Nonessential	10165	61.5	7133.3	10165	66.7	7507.4	2667.33	11.3812	Nonessential
CP053562	AKL02_02555	514162	515041	879	+	cytochrome c oxidase subunit II	K02275	CytoplasmicMembrane (10)		34	34	32	7201	70.6	8192.3	7201	70.6	8624	3427.09	11.7428	Nonessential	8138	70.6	9258.2	8138	70.6	9746.1	3483.92	11.7665	Nonessential	8937	70.6	10167.2	8937	70.6	10703	3361.68	11.715	Nonessential	Nonessential	7430	70.6	8452.8	7430	70.6	8898.2	3161.47	11.6264	Nonessential
CP053562	AKL02_02560	515075	516011	936	+	protoheme IX farnesyltransferase	K02257	CytoplasmicMembrane (10)		38	32	31	13236	73.7	14141	10059	68.8	11315	4496.46	12.1346	Nonessential	14260	78.9	15235	10580	75	11901	4254.23	12.0547	Nonessential	16239	84.2	17349.4	11753	81.2	13220.5	4152.39	12.0197	Nonessential	Nonessential	11751	73.7	12554.5	9037	68.8	10165.4	3611.69	11.8185	Nonessential
CP053562	AKL02_02565	516014	516209	195	+	hypothetical protein		Unknown (2)		4	4	4	805	100	4128.2	805	100	4351.4	1729.2	10.7559	Nonessential	948	100	4861.5	948	100	5124.3	1831.78	10.839	Nonessential	1066	100	5466.7	1066	100	5762.2	1809.83	10.8216	Nonessential	Nonessential	940	100	4820.5	940	100	5081.1	1805.28	10.818	Nonessential
CP053562	AKL02_02570	516205	516799	594	+	cytochrome c oxidase assembly protein	K02258	Unknown (2.5)		22	20	20	8594	90.9	14468	7630	90	13528.4	5376.04	12.3923	Nonessential	9620	90.9	16195.3	8762	90	15535.5	5553.45	12.4392	Nonessential	11829	90.9	19914.1	10801	90	19150.7	6014.99	12.5543	Nonessential	Nonessential	9897	90.9	16661.6	9302	90	16492.9	5859.81	12.5166	Nonessential
CP053562	AKL02_02575	516816	517620	804	+	cytochrome c oxidase subunit 3	K02276	CytoplasmicMembrane (10)		42	36	35	9853	66.7	12255	9224	66.7	12073.3	4797.8	12.2282	Nonessential	11409	71.4	14190.3	10808	72.2	14146.6	5056.96	12.3041	Nonessential	13167	76.2	16376.9	12424	77.8	16261.8	5107.62	12.3184	Nonessential	Nonessential	10828	71.4	13467.7	10103	66.7	13223.8	4698.32	12.1979	Nonessential
CP053562	AKL02_02580	517692	518373	681	+	SURF1 family protein	K14998	CytoplasmicMembrane (9.82)		20	18	16	3116	70	4575.6	2866	66.7	4429.7	1760.32	10.7816	Nonessential	3531	70	5185	3341	66.7	5163.8	1845.9	10.8501	Nonessential	3702	70	5436.1	3463	66.7	5352.4	1681.12	10.7152	Nonessential	Nonessential	3464	70	5086.6	3263	66.7	5043.3	1791.85	10.8072	Nonessential
CP053562	AKL02_02585	518382	519780	1398	+	threonine synthase	K01733	Cytoplasmic (9.97)		30	30	29	26	13.3	18.6	26	13.3	19.6	7.78883	2.96141	Essential	10	6.7	7.2	10	6.7	7.5	2.68101	1.42278	Essential	5	13.3	3.6	5	13.3	3.8	1.19353	0.255237	Essential	Essential	3	13.3	2.1	3	13.3	2.3	0.817174	-0.291285	Essential
CP053562	AKL02_02590	519776	521036	1260	+	insulinase family protein		Unknown (5.41)		46	44	40	6288	82.6	4990.5	6274	81.8	5241.4	2082.88	11.0244	Nonessential	6622	73.9	5255.6	6595	72.7	5509.6	1969.51	10.9436	Nonessential	7674	78.3	6090.5	7668	77.3	6406	2012.04	10.9744	Nonessential	Nonessential	5159	73.9	4094.4	5155	72.7	4306.6	1530.1	10.5794	Nonessential
CP053562	AKL02_02595	521035	521620	585	+	GNAT family N-acetyltransferase	K03790	Cytoplasmic (9.26)		28	26	24	5269	57.1	9006.8	5269	61.5	9476.6	3765.9	11.8788	Nonessential	5936	57.1	10147	5936	61.5	10676.3	3816.44	11.898	Nonessential	7293	64.3	12466.7	7293	69.2	13116.9	4119.85	12.0084	Nonessential	Nonessential	5550	57.1	9487.2	5550	61.5	9982	3546.53	11.7922	Nonessential
CP053562	AKL02_02600	521754	523158	1404	+	FAD-binding oxidoreductase		Cytoplasmic (9.97)		24	24	21	N/A	N/A	N/A	N/A	N/A	N/A	N/A	N/A	Essential	5	16.7	3.6	5	16.7	3.7	1.32263	0.403414	Essential	1	8.3	0.7	1	8.3	0.7	0.219861	-2.18534	Essential	Essential	N/A	N/A	N/A	N/A	N/A	N/A	N/A	N/A	Essential
CP053562	AKL02_02605	523704	523281	423	-	NUDIX hydrolase	K03574	Unknown (2)		6	4	4	678	33.3	1602.8	678	50	1686.6	670.237	9.38853	Nonessential	817	33.3	1931.4	817	50	2032.3	726.483	9.50479	Nonessential	923	33.3	2182	923	50	2296	721.144	9.49414	Nonessential	Nonessential	904	33.3	2137.1	904	50	2248.8	798.983	9.64202	Nonessential
CP053562	AKL02_02610	524231	523700	531	-	adenine phosphoribosyltransferase	K00759	Cytoplasmic (9.97)		8	8	8	5330	100	10037.7	5330	100	10575.4	4202.55	12.0371	Nonessential	5869	100	11052.7	5869	100	11644.8	4162.65	12.0233	Nonessential	6039	100	11372.9	6039	100	11982.1	3763.43	11.8778	Nonessential	Nonessential	4833	100	9101.7	4833	100	9589.3	3407.01	11.7343	Nonessential
CP053562	AKL02_02615	525111	524238	873	-	S-methyl-5'-thioadenosine phosphorylase	K00772	Cytoplasmic (9.97)		26	26	23	6036	61.5	6914.1	6036	61.5	7281.1	2893.43	11.4986	Nonessential	7247	61.5	8301.3	7247	61.5	8741.9	3124.95	11.6096	Nonessential	8011	61.5	9176.4	8011	61.5	9663.4	3035.15	11.5676	Nonessential	Nonessential	7524	61.5	8618.6	7524	61.5	9076	3224.64	11.6549	Nonessential
CP053562	AKL02_02620	525248	526127	879	+	DMT family transporter		CytoplasmicMembrane (10)		20	18	17	4177	60	4752	3417	55.6	4092.2	1626.2	10.6673	Nonessential	4921	60	5598.4	4115	55.6	4928.1	1761.64	10.7827	Nonessential	5639	60	6415.2	4796	55.6	5743.7	1804.02	10.817	Nonessential	Nonessential	5841	60	6645.1	4915	55.6	5886.2	2091.33	11.0302	Nonessential
CP053562	AKL02_02625	526716	526116	600	-	flavin reductase family protein		Unknown (2)		24	22	22	8723	83.3	14538.3	7963	81.8	13970.2	5551.61	12.4387	Nonessential	9778	83.3	16296.7	8972	81.8	15740.4	5626.7	12.4581	Nonessential	10887	83.3	18145	10044	81.8	17621.1	5534.56	12.4343	Nonessential	Nonessential	9328	83.3	15546.7	8402	81.8	14740.4	5237.16	12.3546	Nonessential
CP053562	AKL02_02630	526793	527276	483	+	N-acetyltransferase		Cytoplasmic (8.96)		12	12	11	1380	16.7	2857.1	1380	16.7	3006.5	1194.75	10.2225	Nonessential	1310	33.3	2712.2	1310	33.3	2854	1020.22	9.99466	Nonessential	1793	33.3	3712.2	1793	33.3	3906.3	1226.92	10.2608	Nonessential	Nonessential	956	33.3	1979.3	956	33.3	2082.8	740.004	9.53139	Nonessential
CP053562	AKL02_02635	527324	528080	756	+	EcsC family protein		Unknown (2)		16	16	15	4341	50	5742.1	4341	50	6046	2402.62	11.2304	Nonessential	5383	50	7120.4	5383	50	7497.2	2680.01	11.388	Nonessential	6011	50	7951.1	6011	50	8371.9	2629.51	11.3606	Nonessential	Nonessential	6125	50	8101.9	6125	50	8530.6	3030.86	11.5655	Nonessential
CP053562	AKL02_02640	529816	528220	1596	-	choline dehydrogenase		CytoplasmicMembrane (7.88)		52	52	51	18666	80.8	11695.5	18666	80.8	12312.7	4892.94	12.2565	Nonessential	19805	76.9	12409.1	19805	76.9	13064	4669.97	12.1892	Nonessential	23154	80.8	14507.5	23154	80.8	15273.1	4797.09	12.2279	Nonessential	Nonessential	19643	80.8	12307.6	19643	80.8	12957.1	4603.57	12.1685	Nonessential
CP053562	AKL02_02645	529984	531193	1209	+	3-deoxy-D-manno-octulosonic acid transferase	K02527	Cytoplasmic (8.96)		26	24	21	1256	15.4	1038.9	6	8.3	5.2	2.06643	1.04714	Essential	1227	15.4	1014.9	1	8.3	0.9	0.321722	-1.63611	Essential	1311	15.4	1084.4	1	8.3	0.9	0.282679	-1.82277	Essential	Essential	1594	15.4	1318.4	1	8.3	0.9	0.319764	-1.64492	Essential
CP053562	AKL02_02650	531260	531695	435	+	DUF1178 family protein		Unknown (2)		8	8	8	653	50	1501.1	653	50	1581.1	628.312	9.29534	Nonessential	648	50	1489.7	648	50	1569	560.868	9.13152	Nonessential	666	50	1531	666	50	1612.6	506.497	8.98441	Nonessential	Nonessential	547	50	1257.5	547	50	1324.5	470.585	8.87831	Nonessential
CP053562	AKL02_02655	531852	533106	1254	+	aspartate kinase	K00928	Cytoplasmic (8.96)		28	26	24	N/A	N/A	N/A	N/A	N/A	N/A	N/A	N/A	Essential	N/A	N/A	N/A	N/A	N/A	N/A	N/A	N/A	Essential	N/A	N/A	N/A	N/A	N/A	N/A	N/A	N/A	Essential	Essential	3	7.1	2.4	3	7.7	2.5	0.888232	-0.170991	Essential
CP053562	AKL02_02660	533146	535390	2244	+	phosphoenolpyruvate--protein phosphotransferase	K08484	Cytoplasmic (9.97)		44	42	37	9778	77.3	4357.4	9127	76.2	4281	1701.22	10.7324	Nonessential	10774	81.8	4801.2	10141	81	4756.6	1700.34	10.7316	Nonessential	11216	77.3	4998.2	10552	76.2	4949.3	1554.51	10.6022	Nonessential	Nonessential	4434	72.7	1975.9	3956	71.4	1855.5	659.246	9.36467	Nonessential
CP053562	AKL02_02665	538602	535533	3069	-	MMPL family transporter	K18138	CytoplasmicMembrane (10)		74	70	68	20973	59.5	6833.8	19504	57.1	6688.6	2657.98	11.3761	Nonessential	23326	62.2	7600.5	21159	60	7256.2	2593.86	11.3409	Nonessential	28280	59.5	9214.7	25817	57.1	8853.6	2780.8	11.4413	Nonessential	Nonessential	18594	56.8	6058.7	16559	54.3	5678.7	2017.6	10.9784	Nonessential
CP053562	AKL02_02670	539833	538612	1221	-	efflux RND transporter periplasmic adaptor subunit	K03585	CytoplasmicMembrane (9.82)		20	18	17	8104	90	6637.2	8085	88.9	6969.8	2769.72	11.4355	Nonessential	8759	90	7173.6	8690	88.9	7491.4	2677.94	11.3869	Nonessential	10621	90	8698.6	10575	88.9	9116.4	2863.35	11.4835	Nonessential	Nonessential	5822	90	4768.2	5809	88.9	5007.8	1779.24	10.797	Nonessential
CP053562	AKL02_02675	540151	540454	303	+	antibiotic ABC transporter		CytoplasmicMembrane (9.82)		6	6	6	3099	100	10227.7	3099	100	10760.4	4276.07	12.0621	Nonessential	3170	100	10462	3170	100	11006.9	3934.62	11.942	Nonessential	3460	100	11419.1	3460	100	12013.9	3773.41	11.8817	Nonessential	Nonessential	2448	100	8079.2	2448	100	8500	3019.99	11.5603	Nonessential
CP053562	AKL02_02680	541605	540504	1101	-	glycine betaine/L-proline ABC transporter ATP-binding protein	K02000	CytoplasmicMembrane (7.88)		28	26	25	4297	64.3	3902.8	4297	69.2	4108	1632.48	10.6728	Nonessential	5082	64.3	4615.8	5082	69.2	4858.5	1736.76	10.7622	Nonessential	5612	64.3	5097.2	5612	69.2	5365.2	1685.14	10.7187	Nonessential	Nonessential	4923	64.3	4471.4	4923	69.2	4706.5	1672.19	10.7075	Nonessential
CP053562	AKL02_02685	542509	541597	912	-	proline/glycine betaine ABC transporter permease	K02001	CytoplasmicMembrane (10)		14	14	13	2403	57.1	2634.9	2403	57.1	2774.8	1102.68	10.1068	Nonessential	2572	57.1	2820.2	2572	57.1	2970	1061.68	10.0521	Nonessential	3165	57.1	3470.4	3165	57.1	3654.7	1147.89	10.1648	Nonessential	Nonessential	2724	57.1	2986.8	2724	57.1	3145.5	1117.57	10.1262	Nonessential
CP053562	AKL02_02690	543609	542601	1008	-	ABC transporter substrate-binding protein	K02002	Periplasmic (9.76)		30	30	30	9571	86.7	9495	9571	86.7	9990.6	3970.16	11.955	Nonessential	11197	86.7	11108.1	11197	86.7	11687.9	4178.06	12.0286	Nonessential	12292	80	12194.4	12292	80	12830.9	4030.02	11.9766	Nonessential	Nonessential	10524	86.7	10440.5	10524	86.7	10985.4	3903.03	11.9304	Nonessential
CP053562	AKL02_02695	543858	544944	1086	+	hypothetical protein		Unknown (2)		30	28	26	5455	66.7	5023	5455	71.4	5285.9	2100.56	11.0366	Nonessential	6528	66.7	6011	6528	71.4	6325.6	2261.2	11.1429	Nonessential	7528	66.7	6931.9	7528	71.4	7294.6	2291.14	11.1619	Nonessential	Nonessential	6461	60	5949.4	6461	64.3	6260.7	2224.38	11.1192	Nonessential
CP053562	AKL02_02700	544940	545726	786	+	metallophosphoesterase		Cytoplasmic (8.96)		12	12	12	3635	66.7	4624.7	3635	66.7	4866.1	1933.74	10.9172	Nonessential	4803	66.7	6110.7	4803	66.7	6429.7	2298.42	11.1664	Nonessential	4849	66.7	6169.2	4849	66.7	6491.3	2038.83	10.9935	Nonessential	Nonessential	4887	66.7	6217.6	4887	66.7	6542.2	2324.4	11.1826	Nonessential
CP053562	AKL02_02705	546206	545726	480	-	MarR family transcriptional regulator		Cytoplasmic (8.96)		14	12	10	1997	57.1	4160.4	939	50	2059.2	818.304	9.67649	Nonessential	2161	57.1	4502.1	1027	50	2252.2	805.091	9.65301	Nonessential	2437	57.1	5077.1	1008	50	2210.5	694.29	9.43939	Nonessential	Nonessential	2869	57.1	5977.1	1654	50	3627.2	1288.72	10.3317	Nonessential
CP053562	AKL02_02710	546417	546990	573	+	diaminobutyrate acetyltransferase	K06718	Cytoplasmic (8.96)		18	18	18	7583	55.6	13233.9	7583	55.6	13939.3	5539.33	12.4355	Nonessential	7133	55.6	12448.5	7133	55.6	13112.1	4687.16	12.1945	Nonessential	8209	55.6	14326.4	8209	55.6	15090.1	4739.61	12.2106	Nonessential	Nonessential	6047	55.6	10553.2	6047	55.6	11115.8	3949.37	11.9474	Nonessential
CP053562	AKL02_02715	547037	548324	1287	+	diaminobutyrate--2-oxoglutarate transaminase	K00836	Cytoplasmic (9.97)		36	34	33	9097	66.7	7068.4	9097	70.6	7438.3	2955.9	11.5294	Nonessential	11215	66.7	8714.1	11214	64.7	9169.3	3277.74	11.6785	Nonessential	12491	66.7	9705.5	12491	70.6	10213.4	3207.9	11.6474	Nonessential	Nonessential	11753	61.1	9132.1	11753	64.7	9610	3414.36	11.7374	Nonessential
CP053562	AKL02_02720	548377	548779	402	+	ectoine synthase	K06720	Cytoplasmic (8.96)		16	14	13	4319	62.5	10743.8	4319	71.4	11306.3	4493	12.1335	Nonessential	5721	62.5	14231.3	5721	71.4	14976.4	5353.59	12.3863	Nonessential	5855	62.5	14564.7	5855	71.4	15327.2	4814.08	12.233	Nonessential	Nonessential	6212	62.5	15452.7	6212	71.4	16261.8	5777.7	12.4963	Nonessential
CP053562	AKL02_02725	548747	550220	1473	+	aspartate kinase	K00928	Cytoplasmic (8.96)		38	36	33	10131	73.7	6877.8	10131	77.8	7241.6	2877.74	11.4907	Nonessential	13383	73.7	9085.5	13383	77.8	9566.1	3419.58	11.7396	Nonessential	15900	73.7	10794.3	15900	77.8	11365.3	3569.7	11.8016	Nonessential	Nonessential	13123	73.7	8909	13123	77.8	9380.3	3332.75	11.7025	Nonessential
CP053562	AKL02_02730	550385	551804	1419	+	cytochrome ubiquinol oxidase subunit I	K00425	CytoplasmicMembrane (10)		46	44	41	16613	87	11707.5	14858	86.4	11022.3	4380.15	12.0968	Nonessential	18239	87	12853.4	16289	86.4	12083.8	4319.58	12.0767	Nonessential	21243	87	14970.4	18380	86.4	13635	4282.58	12.0643	Nonessential	Nonessential	18140	87	12783.7	15645	86.4	11606.1	4123.57	12.0097	Nonessential
CP053562	AKL02_02735	551800	552814	1014	+	cytochrome d ubiquinol oxidase subunit II	K00426	CytoplasmicMembrane (10)		40	36	32	10892	75	10741.6	10234	77.8	10627.2	4223.14	12.0441	Nonessential	11654	75	11493.1	10894	77.8	11312.6	4043.9	11.9815	Nonessential	13890	75	13698.2	13044	77.8	13545.2	4254.38	12.0547	Nonessential	Nonessential	11002	80	10850.1	10419	83.3	10819.3	3844.02	11.9084	Nonessential
CP053562	AKL02_02740	553000	555283	2283	+	FdhF/YdeP family oxidoreductase		Cytoplasmic (9.97)		68	62	62	22334	61.8	9782.7	21305	61.3	9822.5	3903.36	11.9305	Nonessential	25399	61.8	11125.3	24244	61.3	11177.5	3995.6	11.9642	Nonessential	28137	61.8	12324.6	26811	61.3	12361	3882.43	11.9227	Nonessential	Nonessential	23119	61.8	10126.6	21953	61.3	10121.3	3596.03	11.8122	Nonessential
CP053562	AKL02_02745	556458	555279	1179	-	MFS transporter	K19577	CytoplasmicMembrane (10)		36	32	29	8585	77.8	7281.6	8371	81.2	7474.1	2970.13	11.5363	Nonessential	9933	77.8	8424.9	9686	81.2	8648.2	3091.46	11.5941	Nonessential	10628	83.3	9014.4	10310	87.5	9205.4	2891.3	11.4975	Nonessential	Nonessential	8950	66.7	7591.2	8722	68.8	7787.5	2766.84	11.434	Nonessential
CP053562	AKL02_02750	557556	556542	1014	-	NAD-dependent epimerase/dehydratase family protein	K08679	Cytoplasmic (8.96)		50	44	39	566	48	558.2	431	45.5	447.6	177.872	7.47469	Growth Defect	680	48	670.6	482	45.5	500.5	178.913	7.48311	Growth Defect	846	56	834.3	643	54.5	667.7	209.716	7.71229	Growth Defect	Growth Defect	141	24	139.1	53	18.2	55	19.5411	4.28844	Essential
CP053562	AKL02_02755	557977	558445	468	+	50S ribosomal protein L15	K02876	Cytoplasmic (9.26)		8	6	6	39	25	83.3	N/A	N/A	N/A	N/A	N/A	Essential	48	25	102.6	N/A	N/A	N/A	N/A	N/A	Essential	53	25	113.2	N/A	N/A	N/A	N/A	N/A	Essential	Essential	37	25	79.1	N/A	N/A	N/A	N/A	N/A	Essential
CP053562	AKL02_02760	558548	559919	1371	+	preprotein translocase subunit SecY	K03076	CytoplasmicMembrane (10)		40	38	34	2	10	1.5	2	10.5	1.5	0.596084	-0.746412	Essential	3	10	2.2	3	10.5	2.3	0.822178	-0.282478	Essential	3	15	2.2	3	15.8	2.3	0.722401	-0.469129	Essential	Essential	6	10	4.4	6	10.5	4.6	1.63435	0.708715	Essential
CP053562	AKL02_02765	559949	560606	657	+	adenylate kinase	K00939	Cytoplasmic (9.97)		16	14	14	569	25	866.1	127	14.3	203.5	80.8688	6.33751	Essential	853	50	1298.3	263	42.9	421.5	150.673	7.23528	Essential	804	37.5	1223.7	240	28.6	384.6	120.798	6.91645	Essential	Essential	484	37.5	736.7	74	28.6	118.6	42.1377	5.39704	Essential
CP053562	AKL02_02770	560784	561153	369	+	30S ribosomal protein S13	K02952	Cytoplasmic (9.97)		22	20	19	N/A	N/A	N/A	N/A	N/A	N/A	N/A	N/A	Essential	1	9.1	2.7	1	10	2.8	1.00091	0.00131515	Essential	1	9.1	2.7	1	10	2.8	0.879444	-0.185336	Essential	Essential	N/A	N/A	N/A	N/A	N/A	N/A	N/A	N/A	Essential
CP053562	AKL02_02775	561168	561558	390	+	30S ribosomal protein S11	K02948	Cytoplasmic (9.26)		12	10	10	24	16.7	61.5	N/A	N/A	N/A	N/A	N/A	Essential	14	16.7	35.9	N/A	N/A	N/A	N/A	N/A	Essential	27	16.7	69.2	N/A	N/A	N/A	N/A	N/A	Essential	Essential	12	16.7	30.8	N/A	N/A	N/A	N/A	N/A	Essential
CP053562	AKL02_02780	561678	562695	1017	+	DNA-directed RNA polymerase subunit alpha	K03040	Cytoplasmic (9.97)		14	14	12	1	14.3	1	1	14.3	1	0.397389	-1.33137	Essential	N/A	N/A	N/A	N/A	N/A	N/A	N/A	N/A	Essential	2	14.3	2	2	14.3	2.1	0.659583	-0.600373	Essential	Essential	1	14.3	1	1	14.3	1	0.355293	-1.49292	Essential
CP053562	AKL02_02785	562835	563255	420	+	50S ribosomal protein L17	K02879	Cytoplasmic (9.97)		16	16	14	102	12.5	242.9	102	12.5	255.6	101.573	6.66637	Essential	134	12.5	319	134	12.5	335.8	120.038	6.90735	Essential	136	12.5	323.8	136	12.5	340.9	107.072	6.74244	Essential	Essential	99	12.5	235.7	99	12.5	248.1	88.1482	6.46186	Essential
CP053562	AKL02_02790	563500	564112	612	+	LuxR family transcriptional regulator	K07782	Cytoplasmic (8.96)		42	38	38	12028	52.4	19653.6	9025	47.4	15533.6	6172.89	12.5917	Nonessential	13269	52.4	21681.4	10000	47.4	17211.7	6152.64	12.587	Nonessential	15817	52.4	25844.8	11478	47.4	19755.6	6204.98	12.5992	Nonessential	Nonessential	11385	52.4	18602.9	8224	47.4	14154.9	5029.14	12.2961	Nonessential
CP053562	AKL02_02795	564164	564755	591	+	N-acyl-L-homoserine lactone synthetase		Unknown (2)		22	20	20	11457	72.7	19385.8	11030	70	19661.3	7813.19	12.9317	Nonessential	12433	72.7	21037.2	12109	70	21584.7	7715.85	12.9136	Nonessential	13779	72.7	23314.7	13403	70	23891.3	7503.95	12.8734	Nonessential	Nonessential	13745	72.7	23257.2	13580	70	24206.8	8600.5	13.0702	Nonessential
CP053562	AKL02_02800	564841	566158	1317	+	replication-associated recombination protein A	K07478	Cytoplasmic (9.97)		36	36	33	10042	83.3	7624.9	10042	83.3	8027.2	3189.92	11.6393	Nonessential	11610	83.3	8815.5	11610	83.3	9280.6	3317.52	11.6959	Nonessential	14415	83.3	10945.3	14415	83.3	11522.8	3619.16	11.8214	Nonessential	Nonessential	10945	83.3	8310.6	10945	83.3	8749	3108.46	11.602	Nonessential
CP053562	AKL02_02805	566202	566580	378	+	fluoride efflux transporter CrcB	K06199	CytoplasmicMembrane (10)		16	14	14	7006	87.5	18534.4	5648	85.7	15732.6	6251.97	12.6101	Nonessential	7374	75	19507.9	5528	71.4	15398.3	5504.41	12.4264	Nonessential	8615	87.5	22791	6525	85.7	18175.5	5708.69	12.4789	Nonessential	Nonessential	6401	75	16933.9	4858	71.4	13532	4807.82	12.2312	Nonessential
CP053562	AKL02_02810	566576	567617	1041	+	RluA family pseudouridine synthase	K06179	Cytoplasmic (9.97)		18	18	15	2310	66.7	2219	2310	66.7	2335.7	928.183	9.85826	Nonessential	3052	77.8	2931.8	3052	77.8	3085.9	1103.11	10.1074	Nonessential	4255	66.7	4087.4	4255	66.7	4302.3	1351.3	10.4001	Nonessential	Nonessential	3385	66.7	3251.7	3385	66.7	3422.6	1216.03	10.248	Nonessential
CP053562	AKL02_02815	567613	568279	666	+	HAD-IA family hydrolase	K01091	Cytoplasmic (9.97)		16	16	15	1321	50	1983.5	1321	50	2086.9	829.312	9.69577	Nonessential	1102	62.5	1654.7	1102	62.5	1740.9	622.317	9.28151	Nonessential	1785	75	2680.2	1785	75	2819.9	885.695	9.79067	Nonessential	Nonessential	1207	62.5	1812.3	1207	62.5	1906.8	677.473	9.40402	Nonessential
CP053562	AKL02_02820	568275	568986	711	+	ATPase		Cytoplasmic (8.96)		8	8	6	N/A	N/A	N/A	N/A	N/A	N/A	N/A	N/A	Essential	N/A	N/A	N/A	N/A	N/A	N/A	N/A	N/A	Essential	N/A	N/A	N/A	N/A	N/A	N/A	N/A	N/A	Essential	Essential	4	25	5.6	4	25	5.9	2.09623	1.0678	Essential
CP053562	AKL02_02825	569205	570222	1017	+	amino acid ABC transporter substrate-binding protein	K09969	Periplasmic (9.76)		32	28	27	9482	81.2	9323.5	8042	78.6	8325.1	3308.31	11.6919	Nonessential	12173	81.2	11969.5	10417	78.6	10783.6	3854.8	11.9124	Nonessential	12419	75	12211.4	10548	78.6	10919.3	3429.61	11.7438	Nonessential	Nonessential	3284	68.8	3229.1	2567	71.4	2657.3	944.12	9.88283	Nonessential
CP053562	AKL02_02830	570359	571622	1263	+	ABC transporter permease subunit	K09970	CytoplasmicMembrane (10)		42	40	38	12838	71.4	10164.7	11920	70	9933.3	3947.39	11.9467	Nonessential	14045	71.4	11120.3	13140	70	10950	3914.28	11.9345	Nonessential	15783	71.4	12496.4	14756	70	12296.7	3862.24	11.9152	Nonessential	Nonessential	12481	71.4	9882	11368	70	9473.3	3365.8	11.7167	Nonessential
CP053562	AKL02_02835	571623	572943	1320	+	ABC transporter permease subunit	K09971	CytoplasmicMembrane (10)		38	32	27	7454	52.6	5647	7454	62.5	5944.2	2362.16	11.2059	Nonessential	7884	52.6	5972.7	7884	62.5	6287.1	2247.44	11.1341	Nonessential	9468	68.4	7172.7	9467	75	7549.4	2371.17	11.2114	Nonessential	Nonessential	6913	57.9	5237.1	6913	68.8	5512.8	1958.66	10.9357	Nonessential
CP053562	AKL02_02840	572959	573751	792	+	amino acid ABC transporter ATP-binding protein	K09972	CytoplasmicMembrane (9.99)		10	10	8	3142	100	3967.2	3142	100	4178.2	1660.37	10.6973	Nonessential	4227	100	5337.1	4227	100	5621	2009.33	10.9725	Nonessential	4307	100	5438.1	4307	100	5727.4	1798.9	10.8129	Nonessential	Nonessential	3779	100	4771.5	3779	100	5025.3	1785.45	10.8021	Nonessential
CP053562	AKL02_02845	574853	573869	984	-	malate dehydrogenase	K00024	Cytoplasmic (8.96)		18	16	14	6082	55.6	6180.9	6082	62.5	6504.8	2584.94	11.3359	Nonessential	6729	55.6	6838.4	6729	62.5	7196.8	2572.63	11.329	Nonessential	7177	55.6	7293.7	7177	62.5	7675.9	2410.9	11.2354	Nonessential	Nonessential	6784	55.6	6894.3	6784	62.5	7255.6	2577.86	11.332	Nonessential
CP053562	AKL02_02850	575478	574959	519	-	histidine phosphatase family protein	K08296	Cytoplasmic (8.96)		12	12	10	4280	50	8246.6	4280	50	8681.5	3449.94	11.7524	Nonessential	4505	50	8680.2	4505	50	9137.9	3266.51	11.6735	Nonessential	4978	50	9591.5	4978	50	10097.4	3171.46	11.6309	Nonessential	Nonessential	3805	50	7331.4	3805	50	7718.1	2742.19	11.4211	Nonessential
CP053562	AKL02_02855	576113	575474	639	-	ferredoxin		Unknown (2)		14	12	12	4622	71.4	7233.2	2196	66.7	3617.8	1437.68	10.4895	Nonessential	5389	71.4	8433.5	2635	66.7	4341	1551.77	10.5997	Nonessential	5799	71.4	9075.1	2625	66.7	4324.5	1358.27	10.4076	Nonessential	Nonessential	4625	71.4	7237.9	2213	66.7	3645.8	1295.33	10.3391	Nonessential
CP053562	AKL02_02860	576984	576105	879	-	acetylglutamate kinase	K00930	Cytoplasmic (9.97)		14	14	14	4	28.6	4.6	4	28.6	4.8	1.90747	0.93166	Essential	1	14.3	1.1	1	14.3	1.2	0.428962	-1.22108	Essential	N/A	N/A	N/A	N/A	N/A	N/A	N/A	N/A	Essential	Essential	N/A	N/A	N/A	N/A	N/A	N/A	N/A	N/A	Essential
CP053562	AKL02_02865	577133	577865	732	+	SDR family oxidoreductase		Cytoplasmic (9.97)		18	18	17	6206	77.8	8478.1	6206	77.8	8929.5	3548.49	11.793	Nonessential	7036	77.8	9612	7036	77.8	10123.7	3618.9	11.8213	Nonessential	8445	77.8	11536.9	8445	77.8	12151.1	3816.51	11.898	Nonessential	Nonessential	8377	77.8	11444	8377	77.8	12053.2	4282.42	12.0642	Nonessential
CP053562	AKL02_02870	578492	577883	609	-	glycerol-3-phosphate 1-O-acyltransferase PlsY	K08591	CytoplasmicMembrane (10)		18	18	17	N/A	N/A	N/A	N/A	N/A	N/A	N/A	N/A	Essential	N/A	N/A	N/A	N/A	N/A	N/A	N/A	N/A	Essential	N/A	N/A	N/A	N/A	N/A	N/A	N/A	N/A	Essential	Essential	N/A	N/A	N/A	N/A	N/A	N/A	N/A	N/A	Essential
CP053562	AKL02_02875	579792	578511	1281	-	dihydroorotase	K01465	Cytoplasmic (9.97)		28	22	20	2585	71.4	2018	2375	72.7	1951.5	775.505	9.59899	Nonessential	3198	71.4	2496.5	3055	72.7	2510.3	897.353	9.80953	Nonessential	3882	85.7	3030.4	3668	81.8	3014	946.659	9.8867	Nonessential	Nonessential	4318	71.4	3370.8	4216	72.7	3464.3	1230.84	10.2654	Nonessential
CP053562	AKL02_02880	580288	579802	486	-	hypothetical protein		Unknown (2)		10	10	10	2112	60	4345.7	2112	60	4571.4	1816.63	10.827	Nonessential	1950	60	4012.3	1950	60	4220.8	1508.8	10.5592	Nonessential	2860	60	5884.8	2860	60	6190.5	1944.36	10.9251	Nonessential	Nonessential	2984	60	6139.9	2984	60	6458.9	2294.8	11.1642	Nonessential
CP053562	AKL02_02885	581246	580280	966	-	aspartate carbamoyltransferase catalytic subunit	K00609	Cytoplasmic (9.97)		18	14	13	6482	55.6	6710.1	1657	42.9	1805	717.288	9.48641	Nonessential	6956	55.6	7200.8	1661	42.9	1809.4	646.804	9.33718	Nonessential	9475	55.6	9808.5	2599	42.9	2831.2	889.244	9.79644	Nonessential	Nonessential	9654	55.6	9993.8	3144	42.9	3424.8	1216.81	10.2489	Nonessential
CP053562	AKL02_02890	581344	582169	825	+	uracil-DNA glycosylase	K21929	Cytoplasmic (8.96)		24	22	20	680	8.3	824.2	680	9.1	867.3	344.656	8.42901	Growth Defect	696	8.3	843.6	696	9.1	887.8	317.361	8.30998	Growth Defect	829	8.3	1004.8	829	9.1	1057.4	332.116	8.37554	Growth Defect	Growth Defect	916	16.7	1110.3	916	18.2	1168.4	415.124	8.6974	Nonessential
CP053562	AKL02_02895	582331	583792	1461	+	efflux RND transporter periplasmic adaptor subunit		Unknown (4.97)		20	20	17	625	20	427.8	625	20	450.3	178.944	7.48337	Growth Defect	603	20	412.7	603	20	434.4	155.284	7.27877	Essential	657	20	449.7	657	20	473.3	148.658	7.21585	Essential	Uncertain	531	20	363.4	531	20	382.6	135.935	7.08677	Essential
CP053562	AKL02_02900	583793	587162	3369	+	efflux RND transporter permease subunit		CytoplasmicMembrane (10)		68	66	60	14984	64.7	4447.6	14984	66.7	4681	1860.18	10.8612	Nonessential	17084	64.7	5070.9	17084	66.7	5337.1	1907.85	10.8977	Nonessential	18266	67.6	5421.8	18266	69.7	5706.3	1792.28	10.8076	Nonessential	Nonessential	14555	67.6	4320.3	14555	69.7	4547	1615.52	10.6578	Nonessential
CP053562	AKL02_02905	588045	587187	858	-	hypothetical protein		Unknown (4.9)		12	10	10	402	50	468.5	402	60	493.3	196.032	7.61495	Growth Defect	699	50	814.7	699	60	857.7	306.601	8.26022	Growth Defect	751	50	875.3	751	60	921.5	289.431	8.17708	Growth Defect	Growth Defect	1213	50	1413.8	1213	60	1488.3	528.782	9.04653	Nonessential
CP053562	AKL02_02910	588218	588779	561	+	YqgE/AlgH family protein	K07735	Cytoplasmic (8.96)		12	12	8	376	50	670.2	376	50	705.4	280.319	8.13092	Growth Defect	487	50	868.1	487	50	913.7	326.619	8.35147	Growth Defect	454	50	809.3	454	50	851.8	267.54	8.06361	Growth Defect	Growth Defect	518	50	923.4	518	50	971.9	345.309	8.43174	Growth Defect
CP053562	AKL02_02915	589824	588861	963	-	threonylcarbamoyl-AMP synthase	K07566	Cytoplasmic (8.96)		10	10	10	150	40	155.8	150	40	163.9	65.1321	6.0253	Essential	181	20	188	181	20	197.8	70.7073	6.14379	Essential	175	20	181.7	175	20	191.3	60.0849	5.90893	Essential	Essential	191	40	198.3	191	40	208.7	74.1496	6.21237	Essential
CP053562	AKL02_02920	589938	591630	1692	+	acyl-CoA dehydrogenase	K00249	Cytoplasmic (9.97)	CVSNVCH	42	38	36	12346	66.7	7296.7	12029	63.2	7485.4	2974.62	11.5385	Nonessential	13269	71.4	7842.2	13051	68.4	8121.3	2903.11	11.5034	Nonessential	15443	71.4	9127.1	15168	68.4	9438.7	2964.58	11.5336	Nonessential	Nonessential	12575	66.7	7432	12360	63.2	7691.4	2732.7	11.4161	Nonessential
CP053562	AKL02_02925	591626	592679	1053	+	MBL fold metallo-hydrolase		Cytoplasmic (8.96)		12	12	11	4490	50	4264	4490	50	4490	1784.28	10.8011	Nonessential	4788	50	4547	4788	50	4788	1711.56	10.7411	Nonessential	5847	50	5552.7	5847	50	5847	1836.47	10.8427	Nonessential	Nonessential	5162	50	4902.2	5162	50	5162	1834.02	10.8408	Nonessential
CP053562	AKL02_02930	592675	593050	375	+	hypothetical protein		Cytoplasmic (8.96)		16	14	14	7365	62.5	19640	7365	57.1	20688.2	8221.27	13.0051	Nonessential	8233	75	21954.7	8233	71.4	23126.4	8266.96	13.0131	Nonessential	10059	62.5	26824	10059	57.1	28255.6	8874.72	13.1155	Nonessential	Nonessential	8673	62.5	23128	8673	57.1	24362.4	8655.79	13.0794	Nonessential
CP053562	AKL02_02935	594352	593074	1278	-	transposase	K07496	Cytoplasmic (8.96)		34	32	29	7327	64.7	5733.2	7327	68.8	6035.4	2398.4	11.2279	Nonessential	7777	64.7	6085.3	7777	68.8	6406.1	2289.98	11.1611	Nonessential	9417	64.7	7368.5	9417	68.8	7757	2436.38	11.2505	Nonessential	Nonessential	6997	64.7	5475	6997	68.8	5763.6	2047.77	10.9998	Nonessential
CP053562	AKL02_02940	594388	594790	402	+	IS200/IS605 family transposase	K07491	Unknown (2)		22	20	20	8787	72.7	21858.2	6755	70	17683.2	7027.12	12.7787	Nonessential	9380	81.8	23333.3	7258	80	19000	6791.9	12.7296	Nonessential	10630	72.7	26442.8	8295	70	21714.7	6820.31	12.7356	Nonessential	Nonessential	8258	81.8	20542.3	5862	80	15345.5	5452.15	12.4126	Nonessential
CP053562	AKL02_02950	595041	595176	135	+	aa3-type cytochrome c oxidase subunit IV		Unknown (2)		8	8	8	793	75	5874.1	793	75	6195.3	2461.95	11.2656	Nonessential	721	75	5340.7	721	75	5632.8	2013.55	10.9755	Nonessential	748	75	5540.7	748	75	5843.8	1835.46	10.8419	Nonessential	Nonessential	422	75	3125.9	422	75	3296.9	1171.37	10.194	Nonessential
CP053562	AKL02_02955	595231	595864	633	+	hypothetical protein		Unknown (2.5)		30	26	24	6645	66.7	10497.6	6223	61.5	10354.4	4114.73	12.0066	Nonessential	7176	66.7	11336.5	6725	61.5	11189.7	3999.97	11.9658	Nonessential	8568	73.3	13535.5	8005	69.2	13319.5	4183.49	12.0305	Nonessential	Nonessential	7257	66.7	11464.5	6827	61.5	11359.4	4035.91	11.9787	Nonessential
CP053562	AKL02_02960	596958	595872	1086	-	AbrB family transcriptional regulator	K07120	CytoplasmicMembrane (10)		20	20	19	6576	90	6055.2	6576	90	6372.1	2532.21	11.3062	Nonessential	7802	90	7184.2	7802	90	7560.1	2702.5	11.4001	Nonessential	8988	90	8276.2	8988	90	8709.3	2735.48	11.4176	Nonessential	Nonessential	7997	90	7363.7	7997	90	7749	2753.16	11.4269	Nonessential
CP053562	AKL02_02965	597216	598167	951	+	TAXI family TRAP transporter solute-binding subunit	K07080	Unknown (2.5)		34	26	22	10810	76.5	11367	8160	76.9	9036.5	3591.01	11.8102	Nonessential	12698	76.5	13352.3	9699	76.9	10740.9	3839.53	11.9067	Nonessential	14216	76.5	14948.5	10828	76.9	11991.1	3766.25	11.8789	Nonessential	Nonessential	12179	82.4	12806.5	9164	84.6	10148.4	3605.65	11.816	Nonessential
CP053562	AKL02_02970	598245	600321	2076	+	TRAP transporter permease		CytoplasmicMembrane (10)		66	66	63	23101	75.8	11127.6	23101	75.8	11714.5	4655.22	12.1846	Nonessential	25937	72.7	12493.7	25937	72.7	13152.6	4701.64	12.1989	Nonessential	30247	72.7	14569.8	30247	72.7	15338.2	4817.53	12.2341	Nonessential	Nonessential	24213	72.7	11663.3	24213	72.7	12278.4	4362.43	12.0909	Nonessential
CP053562	AKL02_02980	600723	602487	1764	+	sensor histidine kinase	K10125	CytoplasmicMembrane (10)		30	26	25	1871	66.7	1060.7	1630	69.2	972.6	386.501	8.59433	Nonessential	2201	66.7	1247.7	1854	69.2	1106.2	395.432	8.62728	Nonessential	2827	66.7	1602.6	2467	69.2	1472	462.336	8.8528	Nonessential	Nonessential	1892	66.7	1072.6	1601	69.2	955.3	339.411	8.40689	Growth Defect
CP053562	AKL02_02985	602483	603791	1308	+	sigma-54-dependent Fis family transcriptional regulator	K10126	Cytoplasmic (9.97)		30	26	20	5621	53.3	4297.4	5621	61.5	4522.1	1797.03	10.8114	Nonessential	6536	46.7	4996.9	6536	53.8	5258.2	1879.64	10.8762	Nonessential	6616	46.7	5058.1	6616	53.8	5322.6	1671.76	10.7072	Nonessential	Nonessential	5277	46.7	4034.4	5277	53.8	4245.4	1508.36	10.5588	Nonessential
CP053562	AKL02_02990	604228	604447	219	+	hypothetical protein		Unknown (2)		4	4	4	N/A	N/A	N/A	N/A	N/A	N/A	N/A	N/A	Essential	N/A	N/A	N/A	N/A	N/A	N/A	N/A	N/A	Essential	N/A	N/A	N/A	N/A	N/A	N/A	N/A	N/A	Essential	Essential	N/A	N/A	N/A	N/A	N/A	N/A	N/A	N/A	Essential
CP053562	AKL02_02995	604964	605321	357	+	hypothetical protein		Unknown (2)		12	12	10	2939	66.7	8232.5	2939	66.7	8669.6	3445.21	11.7504	Nonessential	3191	66.7	8938.4	3191	66.7	9413	3364.85	11.7163	Nonessential	3459	66.7	9689.1	3459	66.7	10203.5	3204.79	11.646	Nonessential	Nonessential	3421	66.7	9582.6	3421	66.7	10091.4	3585.4	11.8079	Nonessential
CP053562	AKL02_03000	605411	606929	1518	+	terminase		Cytoplasmic (8.96)		40	38	34	10342	80	6812.9	10342	84.2	7172	2850.08	11.4768	Nonessential	11442	85	7537.5	11442	89.5	7934.8	2836.44	11.4699	Nonessential	12755	85	8402.5	12755	89.5	8845.4	2778.23	11.4399	Nonessential	Nonessential	11018	85	7258.2	11018	89.5	7640.8	2714.72	11.4066	Nonessential
CP053562	AKL02_03005	606988	607252	264	+	HNH endonuclease		Cytoplasmic (8.96)	CGPCH	6	4	3	1951	66.7	7390.2	1951	50	7772.9	3088.87	11.5929	Nonessential	2191	66.7	8299.2	2191	50	8729.1	3120.38	11.6075	Nonessential	2662	66.7	10083.3	2662	50	10605.6	3331.08	11.7018	Nonessential	Nonessential	2002	66.7	7583.3	2002	50	7976.1	2833.85	11.4685	Nonessential
CP053562	AKL02_03010	607244	608477	1233	+	phage major capsid protein		Unknown (2)		22	20	18	3018	63.6	2447.7	2743	60	2342.4	930.845	9.8624	Nonessential	3247	63.6	2633.4	2994	60	2556.8	913.976	9.83601	Nonessential	3481	63.6	2823.2	3134	60	2676.3	840.592	9.71526	Nonessential	Nonessential	2279	63.6	1848.3	2114	60	1805.3	641.41	9.3251	Nonessential
CP053562	AKL02_03015	608476	609130	654	+	hypothetical protein	K06904	Unknown (2)		20	18	17	5071	50	7753.8	5071	55.6	8165.9	3245.04	11.664	Nonessential	6673	50	10203.4	6673	55.6	10745.6	3841.21	11.9073	Nonessential	7639	50	11680.4	7639	55.6	12301.1	3863.62	11.9157	Nonessential	Nonessential	7066	50	10804.3	7066	55.6	11378.4	4042.66	11.9811	Nonessential
CP053562	AKL02_03020	609129	609660	531	+	hypothetical protein		Unknown (2)		16	14	9	2241	75	4220.3	2241	85.7	4446.4	1766.95	10.787	Nonessential	2144	75	4037.7	2144	85.7	4254	1520.67	10.5705	Nonessential	3041	75	5726.9	3041	85.7	6033.7	1895.11	10.8881	Nonessential	Nonessential	1851	75	3485.9	1851	85.7	3672.6	1304.85	10.3497	Nonessential
CP053562	AKL02_03025	609661	610729	1068	+	phage portal protein		Unknown (2)		30	30	27	7897	60	7394.2	7897	60	7780.3	3091.81	11.5942	Nonessential	8692	60	8138.6	8692	60	8563.5	3061.18	11.5799	Nonessential	10958	60	10260.3	10958	60	10796.1	3390.92	11.7275	Nonessential	Nonessential	7813	60	7315.5	7813	60	7697.5	2734.87	11.4173	Nonessential
CP053562	AKL02_03030	610728	611223	495	+	hypothetical protein		Cytoplasmic (8.96)	CARCH	12	8	8	1883	83.3	3804	1503	75	3197.9	1270.81	10.3115	Nonessential	2102	83.3	4246.5	1684	75	3583	1280.81	10.3228	Nonessential	2635	100	5323.2	2066	100	4395.7	1380.63	10.4311	Nonessential	Nonessential	1665	100	3363.6	1370	100	2914.9	1035.64	10.0163	Nonessential
CP053562	AKL02_03035	612180	611913	267	-	hypothetical protein		CytoplasmicMembrane (9.82)		16	14	13	6276	75	23505.6	6101	71.4	24019.7	9545.18	13.2206	Nonessential	6220	75	23295.9	6068	71.4	23889.8	8539.85	13.06	Nonessential	8051	75	30153.6	7897	71.4	31090.6	9765.16	13.2534	Nonessential	Nonessential	6800	75	25468.2	6678	71.4	26291.3	9341.11	13.1894	Nonessential
CP053562	AKL02_03040	612425	612218	207	-	hypothetical protein		Unknown (2)		14	10	10	2712	85.7	13101.4	2508	100	12731	5059.16	12.3047	Nonessential	3357	85.7	16217.4	3124	100	15857.9	5668.7	12.4688	Nonessential	3847	85.7	18584.5	3582	100	18182.7	5710.95	12.4795	Nonessential	Nonessential	3152	85.7	15227.1	2959	100	15020.3	5336.61	12.3817	Nonessential
CP053562	AKL02_03045	612772	612445	327	-	Arc family DNA-binding protein		Cytoplasmic (8.96)		26	24	23	219	61.5	669.7	219	66.7	704.2	279.842	8.12847	Growth Defect	398	61.5	1217.1	398	66.7	1279.7	457.453	8.83748	Nonessential	290	61.5	886.9	290	66.7	932.5	292.886	8.1942	Growth Defect	Uncertain	45	61.5	137.6	45	66.7	144.7	51.4109	5.684	Essential
CP053562	AKL02_03050	612869	613040	171	+	Arc family DNA-binding protein		Unknown (2)		4	4	4	294	100	1719.3	294	100	1814.8	721.182	9.49422	Nonessential	488	100	2853.8	488	100	3012.3	1076.8	10.0725	Nonessential	359	100	2099.4	359	100	2216	696.017	9.44298	Nonessential	Nonessential	461	100	2695.9	461	100	2845.7	1011.06	9.98165	Nonessential
CP053562	AKL02_03055	613036	613321	285	+	hypothetical protein		Unknown (2)		6	6	6	894	100	3136.8	894	100	3298.9	1310.95	10.3564	Nonessential	1189	100	4171.9	1189	100	4387.5	1568.39	10.6151	Nonessential	1154	100	4049.1	1154	100	4258.3	1337.48	10.3853	Nonessential	Nonessential	1019	100	3575.4	1019	100	3760.1	1335.94	10.3836	Nonessential
CP053562	AKL02_03060	613320	613695	375	+	helix-turn-helix domain-containing protein		Unknown (2)		16	14	13	2596	75	6922.7	2464	71.4	6921.3	2750.45	11.4255	Nonessential	3283	75	8754.7	3180	71.4	8932.6	3193.12	11.6408	Nonessential	3863	75	10301.3	3717	71.4	10441	3279.39	11.6792	Nonessential	Nonessential	3116	75	8309.3	3081	71.4	8654.5	3074.88	11.5863	Nonessential
CP053562	AKL02_03065	613697	614564	867	+	site-specific integrase		Cytoplasmic (8.96)		34	32	31	8880	64.7	10242.2	8633	62.5	10476.9	4163.41	12.0235	Nonessential	9842	70.6	11351.8	9601	68.8	11651.7	4165.12	12.0241	Nonessential	12173	64.7	14040.4	11897	62.5	14438.1	4534.82	12.1468	Nonessential	Nonessential	10259	64.7	11832.8	10061	62.5	12210	4338.13	12.0829	Nonessential
CP053562	AKL02_03075	614804	614975	171	+	hypothetical protein		Unknown (2)		2	2	2	59	100	345	59	100	364.2	144.729	7.17721	Essential	54	100	315.8	54	100	333.3	119.144	6.89657	Essential	66	100	386	66	100	407.4	127.959	6.99954	Essential	Essential	11	100	64.3	11	100	67.9	24.1244	4.59242	Essential
CP053562	AKL02_03080	614976	616245	1269	+	UDP-N-acetylglucosamine 1-carboxyvinyltransferase	K00790	Cytoplasmic (9.97)		24	22	22	4	8.3	3.2	4	9.1	3.3	1.31139	0.391091	Essential	N/A	N/A	N/A	N/A	N/A	N/A	N/A	N/A	Essential	4	16.7	3.2	4	18.2	3.3	1.03649	0.0517034	Essential	Essential	1	8.3	0.8	1	9.1	0.8	0.284234	-1.81485	Essential
CP053562	AKL02_03085	616296	616776	480	+	DUF2948 family protein		Cytoplasmic (8.96)		8	6	4	16	25	33.3	16	33.3	35.1	13.9484	3.80202	Essential	N/A	N/A	N/A	N/A	N/A	N/A	N/A	N/A	Essential	N/A	N/A	N/A	N/A	N/A	N/A	N/A	N/A	Essential	Essential	1	25	2.1	1	33.3	2.2	0.781644	-0.355416	Essential
CP053562	AKL02_03090	616913	618227	1314	+	histidinol dehydrogenase	K00013	Cytoplasmic (9.97)		24	22	18	N/A	N/A	N/A	N/A	N/A	N/A	N/A	N/A	Essential	N/A	N/A	N/A	N/A	N/A	N/A	N/A	N/A	Essential	6	16.7	4.6	6	18.2	4.8	1.50762	0.592272	Essential	Essential	5	25	3.8	5	27.3	4	1.42117	0.507081	Essential
CP053562	AKL02_03095	618226	618703	477	+	UPF0262 family protein		Cytoplasmic (8.96)		16	14	12	3245	75	6802.9	3241	71.4	7154.5	2843.12	11.4733	Nonessential	3545	62.5	7431.9	3537	57.1	7807.9	2791.08	11.4466	Nonessential	3994	62.5	8373.2	3983	57.1	8792.5	2761.61	11.4313	Nonessential	Nonessential	2285	62.5	4790.4	2277	57.1	5026.5	1785.88	10.8024	Nonessential
CP053562	AKL02_03100	618707	619160	453	+	low molecular weight phosphatase family protein		Cytoplasmic (8.96)		12	12	10	2073	50	4576.2	2073	50	4820.9	1915.77	10.9037	Nonessential	2600	50	5739.5	2600	50	6046.5	2161.43	11.0778	Nonessential	2595	50	5728.5	2595	50	6034.9	1895.49	10.8884	Nonessential	Nonessential	2256	50	4980.1	2256	50	5246.5	1864.04	10.8642	Nonessential
CP053562	AKL02_03105	619535	619160	375	-	helix-turn-helix transcriptional regulator		Unknown (2)		4	4	4	2855	50	7613.3	2855	50	8019.7	3186.94	11.638	Nonessential	2806	50	7482.7	2806	50	7882	2817.57	11.4602	Nonessential	2939	50	7837.3	2939	50	8255.6	2592.98	11.3404	Nonessential	Nonessential	1936	50	5162.7	1936	50	5438.2	1932.15	10.916	Nonessential
CP053562	AKL02_03110	619647	620478	831	+	NAD(P)H-binding protein	K19267	Cytoplasmic (8.96)		20	20	19	4536	70	5458.5	4536	70	5749	2284.59	11.1577	Nonessential	5754	70	6924.2	5754	70	7292.8	2606.95	11.3481	Nonessential	6949	70	8362.2	6949	70	8807.4	2766.29	11.4337	Nonessential	Nonessential	7236	70	8707.6	7236	70	9171.1	3258.43	11.67	Nonessential
CP053562	AKL02_03115	620560	620905	345	+	SnoaL-like domain-containing protein		Unknown (2)		18	16	15	6254	66.7	18127.5	6254	75	19067.1	7577.06	12.8874	Nonessential	6946	77.8	20133.3	6946	87.5	21176.8	7570.04	12.8861	Nonessential	7991	66.7	23162.3	7991	75	24362.8	7652.05	12.9016	Nonessential	Nonessential	6059	66.7	17562.3	6059	75	18472.6	6563.18	12.6802	Nonessential
CP053562	AKL02_03120	620938	621574	636	+	IS607 family transposase	K07450	Cytoplasmic (8.96)		24	24	23	5273	66.7	8290.9	5273	66.7	8730.1	3469.25	11.7604	Nonessential	5644	66.7	8874.2	5644	66.7	9344.4	3340.33	11.7058	Nonessential	6471	66.7	10174.5	6471	66.7	10713.6	3365.01	11.7164	Nonessential	Nonessential	4277	66.7	6724.8	4277	66.7	7081.1	2515.86	11.2968	Nonessential
CP053562	AKL02_03125	621596	622835	1239	+	IS200/IS605 family element transposase accessory protein TnpB	K07496	Unknown (2)	CSACH	28	28	26	8521	57.1	6877.3	8521	57.1	7239.6	2876.94	11.4903	Nonessential	9143	57.1	7379.3	9143	57.1	7768.1	2776.85	11.4392	Nonessential	10307	57.1	8318.8	10307	57.1	8757	2750.46	11.4255	Nonessential	Nonessential	8760	57.1	7070.2	8760	57.1	7442.7	2644.34	11.3687	Nonessential
CP053562	AKL02_03130	622840	622924	84	+	isopropylmalate/homocitrate/citramalate synthase		Unknown (2)		4	4	4	1909	100	22726.2	1909	100	23862.5	9482.71	13.2111	Nonessential	2065	100	24583.3	2065	100	25812.5	9227.16	13.1717	Nonessential	2393	100	28488.1	2393	100	29912.5	9395.14	13.1977	Nonessential	Nonessential	2733	100	32535.7	2733	100	34162.5	12137.7	13.5672	Growth Advantage
CP053562	AKL02_03135	622923	623505	582	+	GNAT family N-acetyltransferase		Cytoplasmic (8.96)		22	22	21	10961	72.7	18833.3	10961	72.7	19821	7876.66	12.9434	Nonessential	12626	72.7	21694.2	12626	72.7	22831.8	8161.65	12.9946	Nonessential	13487	72.7	23173.5	13487	72.7	24388.8	7660.21	12.9032	Nonessential	Nonessential	11004	72.7	18907.2	11004	72.7	19898.7	7069.87	12.7875	Nonessential
CP053562	AKL02_03140	623513	624407	894	+	carbon-nitrogen hydrolase family protein		Cytoplasmic (9.97)		16	14	14	3018	75	3375.8	3018	85.7	3554.8	1412.64	10.4642	Nonessential	2958	62.5	3308.7	2958	71.4	3484.1	1245.46	10.2825	Nonessential	3227	75	3609.6	3227	85.7	3800.9	1193.81	10.2214	Nonessential	Nonessential	3266	62.5	3653.2	3266	71.4	3846.9	1366.78	10.4166	Nonessential
CP053562	AKL02_03145	624489	624708	219	+	translation initiation factor IF-1	K02518	Cytoplasmic (9.97)		14	14	14	N/A	N/A	N/A	N/A	N/A	N/A	N/A	N/A	Essential	N/A	N/A	N/A	N/A	N/A	N/A	N/A	N/A	Essential	N/A	N/A	N/A	N/A	N/A	N/A	N/A	N/A	Essential	Essential	1	14.3	4.6	1	14.3	4.8	1.70541	0.770115	Essential
CP053562	AKL02_03150	624704	625274	570	+	septum formation inhibitor Maf	K06287	Cytoplasmic (9.26)		20	16	14	5598	40	9821.1	2158	25	3988.9	1585.15	10.6304	Nonessential	6229	40	10928.1	2600	25	4805.9	1717.96	10.7465	Nonessential	7481	50	13124.6	2697	37.5	4985.2	1565.79	10.6127	Nonessential	Nonessential	6042	50	10600	2464	37.5	4554.5	1618.18	10.6602	Nonessential
CP053562	AKL02_03155	625273	626326	1053	+	ribonuclease G	K08301	Cytoplasmic (9.97)		14	14	13	408	71.4	387.5	408	71.4	408	162.135	7.34105	Essential	509	57.1	483.4	509	57.1	509	181.952	7.50741	Growth Defect	579	71.4	549.9	579	71.4	579	181.857	7.50666	Growth Defect	Uncertain	532	57.1	505.2	532	57.1	532	189.016	7.56236	Growth Defect
CP053562	AKL02_03160	626322	626514	192	+	DNA gyrase inhibitor YacG	K09862	Unknown (2)		10	10	10	1687	60	8786.5	1687	60	9269.2	3683.48	11.8469	Nonessential	1980	60	10312.5	1980	60	10879.1	3888.94	11.9252	Nonessential	2274	60	11843.8	2274	60	12494.5	3924.36	11.9382	Nonessential	Nonessential	1823	60	9494.8	1823	60	10016.5	3558.79	11.7972	Nonessential
CP053562	AKL02_03170	627502	626797	705	-	hypothetical protein		Unknown (2)		20	18	17	9981	60	14157.4	9981	66.7	14897	5919.91	12.5314	Nonessential	10693	60	15167.4	10693	66.7	15959.7	5705.09	12.478	Nonessential	11683	60	16571.6	11683	66.7	17437.3	5476.83	12.4191	Nonessential	Nonessential	8249	60	11700.7	8249	66.7	12311.9	4374.33	12.0948	Nonessential
CP053562	AKL02_03175	628335	627729	606	-	TetR/AcrR family transcriptional regulator		Cytoplasmic (8.96)		28	26	24	3298	78.6	5442.2	3298	84.6	5725.7	2275.33	11.1519	Nonessential	3548	78.6	5854.8	3548	84.6	6159.7	2201.9	11.1045	Nonessential	3941	78.6	6503.3	3941	84.6	6842	2148.99	11.0694	Nonessential	Nonessential	3331	78.6	5496.7	3331	84.6	5783	2054.66	11.0047	Nonessential
CP053562	AKL02_03180	628536	629397	861	+	xanthine dehydrogenase family protein subunit M	K03519	Cytoplasmic (9.26)		12	12	11	2327	50	2702.7	2327	50	2844.7	1130.45	10.1427	Nonessential	2151	50	2498.3	2151	50	2629.6	939.999	9.87652	Nonessential	2472	50	2871.1	2472	50	3022	949.172	9.89053	Nonessential	Nonessential	1877	50	2180	1877	50	2294.6	815.255	9.67111	Nonessential
CP053562	AKL02_03185	629393	629882	489	+	(2Fe-2S)-binding protein	K03518	Cytoplasmic (9.97)		8	8	8	1434	100	2932.5	1434	100	3083.9	1225.51	10.2592	Nonessential	1766	100	3611.5	1766	100	3797.8	1357.59	10.4068	Nonessential	2027	100	4145.2	2027	100	4359.1	1369.14	10.4191	Nonessential	Nonessential	2322	100	4748.5	2322	100	4993.5	1774.16	10.7929	Nonessential
CP053562	AKL02_03190	629878	632245	2367	+	xanthine dehydrogenase family protein	K03520	CytoplasmicMembrane (7.88)		60	60	57	22455	70	9486.7	22455	70	9984.4	3967.7	11.9541	Nonessential	25691	70	10853.8	25691	70	11423.3	4083.47	11.9956	Nonessential	28573	66.7	12071.4	28573	66.7	12704.8	3990.42	11.9623	Nonessential	Nonessential	28050	66.7	11850.4	28050	66.7	12472.2	4431.28	12.1135	Nonessential
CP053562	AKL02_03195	632241	632703	462	+	carbon monoxide dehydrogenase subunit G	K09386	Unknown (2)		10	10	10	976	40	2112.6	976	40	2223.2	883.476	9.78705	Nonessential	1220	40	2640.7	1220	40	2779	993.405	9.95624	Nonessential	1454	60	3147.2	1454	60	3312.1	1040.29	10.0228	Nonessential	Nonessential	1098	40	2376.6	1098	40	2501.1	888.623	9.79543	Nonessential
CP053562	AKL02_03200	632813	633857	1044	+	TRAP transporter substrate-binding protein DctP		Unknown (2.5)		34	34	32	13890	76.5	13304.6	13890	76.5	14002	5564.25	12.442	Nonessential	16028	76.5	15352.5	16028	76.5	16157.3	5775.73	12.4958	Nonessential	18894	76.5	18097.7	18894	76.5	19046.4	5982.23	12.5465	Nonessential	Nonessential	15973	76.5	15299.8	15973	76.5	16101.8	5720.86	12.482	Nonessential
CP053562	AKL02_03205	633897	634443	546	+	TRAP transporter small permease		CytoplasmicMembrane (10)		8	8	7	136	50	249.1	136	50	262	104.116	6.70205	Essential	269	50	492.7	269	50	518.3	185.276	7.53353	Growth Defect	365	50	668.5	365	50	703.3	220.898	7.78723	Growth Defect	Uncertain	166	50	304	166	50	319.8	113.623	6.82811	Essential
CP053562	AKL02_03210	634444	635767	1323	+	TRAP transporter large permease	K11690	CytoplasmicMembrane (10)		36	32	30	13544	66.7	10237.3	12304	62.5	9788.4	3889.81	11.9255	Nonessential	15263	66.7	11536.7	13968	62.5	11112.2	3972.26	11.9557	Nonessential	17394	66.7	13147.4	16029	62.5	12751.8	4005.18	11.9677	Nonessential	Nonessential	15057	66.7	11381	13686	62.5	10887.8	3868.36	11.9175	Nonessential
CP053562	AKL02_03215	636075	636906	831	+	XdhC family protein	K07402	Cytoplasmic (9.97)		26	24	24	8582	76.9	10327.3	8524	75	10803.5	4293.2	12.0678	Nonessential	10635	84.6	12797.8	10603	83.3	13438.5	4803.84	12.23	Nonessential	12177	84.6	14653.4	12136	83.3	15381.5	4831.13	12.2381	Nonessential	Nonessential	10135	76.9	12196.1	10093	75	12792.1	4544.94	12.15	Nonessential
CP053562	AKL02_03220	637103	638372	1269	+	tyrosine-type recombinase/integrase		Cytoplasmic (8.96)		34	30	29	4844	64.7	3817.2	4663	66.7	3866.5	1536.51	10.5854	Nonessential	5121	58.8	4035.5	4779	60	3962.7	1416.54	10.4682	Nonessential	5340	64.7	4208	4986	66.7	4134.3	1298.53	10.3427	Nonessential	Nonessential	4011	52.9	3160.8	3771	53.3	3126.9	1110.97	10.1176	Nonessential
CP053562	AKL02_03225	638622	638385	237	-	helix-turn-helix transcriptional regulator		Unknown (2)		12	12	12	3342	50	14101.3	3342	50	14853.3	5902.54	12.5271	Nonessential	3835	50	16181.4	3835	50	17044.4	6092.84	12.5729	Nonessential	4234	50	17865	4234	50	18817.8	5910.43	12.529	Nonessential	Nonessential	2710	50	11434.6	2710	50	12044.4	4279.29	12.0632	Nonessential
CP053562	AKL02_03230	638715	639366	651	+	hypothetical protein		Cytoplasmic (8.96)		36	32	30	6546	61.1	10055.3	5681	56.2	9192.6	3653.04	11.8349	Nonessential	7204	61.1	11066.1	6217	56.2	10059.9	3596.1	11.8122	Nonessential	8432	61.1	12952.4	7321	56.2	11846.3	3720.77	11.8614	Nonessential	Nonessential	7739	61.1	11887.9	6848	56.2	11080.9	3936.97	11.9429	Nonessential
CP053562	AKL02_03235	640506	639624	882	-	glucose-1-phosphate thymidylyltransferase RfbA	K00973	Cytoplasmic (9.26)		30	26	19	11475	66.7	13010.2	9826	61.5	11725.5	4659.59	12.186	Nonessential	14099	60	15985.3	12116	53.8	14458.2	5168.35	12.3355	Nonessential	14612	66.7	16566.9	12605	61.5	15041.8	4724.44	12.2059	Nonessential	Nonessential	12551	66.7	14230.2	10727	61.5	12800.7	4548	12.151	Nonessential
CP053562	AKL02_03240	641348	640502	846	-	dTDP-4-dehydrorhamnose reductase	K00067	Cytoplasmic (9.97)		22	18	2	847	9.1	1001.2	847	11.1	1053.5	418.65	8.7096	Nonessential	950	9.1	1122.9	950	11.1	1181.6	422.385	8.72241	Nonessential	861	9.1	1017.7	861	11.1	1070.9	336.356	8.39385	Growth Defect	Uncertain	805	9.1	951.5	805	11.1	1001.2	355.719	8.4746	Nonessential
CP053562	AKL02_03250	643050	642378	672	-	dTDP-4-dehydrorhamnose 3,5-epimerase	K01790	Cytoplasmic (8.96)		24	22	6	3201	33.3	4763.4	3201	36.4	5017.2	1993.78	10.9613	Nonessential	3952	33.3	5881	3952	36.4	6194.4	2214.3	11.1126	Nonessential	4904	33.3	7297.6	4904	36.4	7686.5	2414.23	11.2373	Nonessential	Nonessential	2255	33.3	3355.7	2255	36.4	3534.5	1255.78	10.2944	Nonessential
CP053562	AKL02_03255	644029	642952	1077	-	DUF1972 domain-containing protein		Cytoplasmic (8.96)		58	52	48	10804	62.1	10031.6	7963	57.7	7784	3093.28	11.5949	Nonessential	12933	62.1	12008.4	9417	57.7	9205.3	3290.61	11.6841	Nonessential	14144	62.1	13132.8	10033	57.7	9807.4	3080.38	11.5889	Nonessential	Nonessential	7619	62.1	7074.3	5534	57.7	5409.6	1921.99	10.9084	Nonessential
CP053562	AKL02_03260	645102	644025	1077	-	glycosyltransferase		Unknown (2)		36	34	31	7497	66.7	6961	7497	70.6	7328.4	2912.23	11.5079	Nonessential	8871	66.7	8236.8	8871	70.6	8671.6	3099.82	11.598	Nonessential	10097	66.7	9375.1	10097	70.6	9870	3100.04	11.5981	Nonessential	Nonessential	5529	66.7	5133.7	5529	70.6	5404.7	1920.25	10.9071	Nonessential
CP053562	AKL02_03265	646322	645143	1179	-	glycosyltransferase		Unknown (2)		36	34	32	6448	44.4	5469	6448	47.1	5757.1	2287.81	11.1598	Nonessential	8049	55.6	6827	8049	58.8	7186.6	2568.98	11.327	Nonessential	8984	50	7620	8984	52.9	8021.4	2519.42	11.2989	Nonessential	Nonessential	5850	55.6	4961.8	5850	58.8	5223.2	1855.77	10.8578	Nonessential
CP053562	AKL02_03270	646912	646399	513	-	acyltransferase		Cytoplasmic (8.96)		18	18	16	7982	88.9	15559.5	7982	88.9	16390.1	6513.25	12.6692	Nonessential	9414	88.9	18350.9	9414	88.9	19330.6	6910.08	12.7545	Nonessential	10664	88.9	20787.5	10664	88.9	21897.3	6877.66	12.7477	Nonessential	Nonessential	9049	88.9	17639.4	9049	88.9	18581.1	6601.73	12.6886	Nonessential
CP053562	AKL02_03275	648263	647093	1170	-	hypothetical protein		Cytoplasmic (8.96)		44	42	41	12149	72.7	10383.8	12149	76.2	10925.4	4341.64	12.084	Nonessential	15093	77.3	12900	15093	81	13572.8	4851.85	12.2443	Nonessential	16539	72.7	14135.9	16539	76.2	14873.2	4671.48	12.1897	Nonessential	Nonessential	10879	77.3	9298.3	10879	81	9783.3	3475.94	11.7632	Nonessential
CP053562	AKL02_03280	648853	648259	594	-	hypothetical protein		Unknown (2)		20	20	20	5725	70	9638	5725	70	10150.7	4033.78	11.9779	Nonessential	6798	70	11444.4	6798	70	12053.2	4308.64	12.073	Nonessential	7480	70	12592.6	7480	70	13262.4	4165.55	12.0243	Nonessential	Nonessential	5693	70	9584.2	5693	70	10094	3586.33	11.8083	Nonessential
CP053562	AKL02_03285	649884	648849	1035	-	hypothetical protein		Unknown (2)		24	24	23	5873	75	5674.4	5873	75	5974.6	2374.24	11.2133	Nonessential	8575	75	8285	8575	75	8723.3	3118.31	11.6065	Nonessential	9032	75	8726.6	9032	75	9188.2	2885.9	11.4948	Nonessential	Nonessential	6948	75	6713	6948	75	7068.2	2511.28	11.2942	Nonessential
CP053562	AKL02_03290	650983	649885	1098	-	glycosyltransferase		Cytoplasmic (9.97)		30	28	27	6331	73.3	5765.9	6331	78.6	6070	2412.15	11.2361	Nonessential	8472	73.3	7715.8	8472	78.6	8122.7	2903.61	11.5036	Nonessential	10205	73.3	9294.2	10205	78.6	9784.3	3073.12	11.5855	Nonessential	Nonessential	7155	73.3	6516.4	7155	78.6	6860	2437.31	11.2511	Nonessential
CP053562	AKL02_03295	652343	651056	1287	-	hypothetical protein		CytoplasmicMembrane (10)		80	80	78	20462	80	15899	20462	80	16731	6648.72	12.6989	Nonessential	25823	80	20064.5	25823	80	21114.5	7547.77	12.8818	Nonessential	28821	80	22393.9	28821	80	23565.8	7401.72	12.8536	Nonessential	Nonessential	21477	80	16687.6	21477	80	17560.9	6239.26	12.6072	Nonessential
CP053562	AKL02_03300	653718	652413	1305	-	oligosaccharide flippase family protein		CytoplasmicMembrane (10)		46	44	42	9289	52.2	7118	9289	54.5	7491.1	2976.88	11.5396	Nonessential	12053	52.2	9236	12053	54.5	9720.2	3474.67	11.7627	Nonessential	12301	56.5	9426.1	12301	59.1	9920.2	3115.81	11.6054	Nonessential	Nonessential	9321	56.5	7142.5	9321	59.1	7516.9	2670.7	11.383	Nonessential
CP053562	AKL02_03305	654413	654044	369	-	MarR family EPS-associated transcriptional regulator		Cytoplasmic (8.96)		20	16	16	5216	80	14135.5	5216	87.5	14860.4	5905.37	12.5278	Nonessential	6735	80	18252	6735	87.5	19188	6859.11	12.7438	Nonessential	7492	90	20303.5	7492	100	21344.7	6704.1	12.7108	Nonessential	Nonessential	6252	80	16943.1	6252	87.5	17812	6328.48	12.6276	Nonessential
CP053562	AKL02_03310	655537	654946	591	-	cupin domain-containing protein	K16011	Cytoplasmic (8.96)		20	14	12	9587	80	16221.7	9049	71.4	16130.1	6409.93	12.6461	Nonessential	10787	70	18252.1	10149	57.1	18090.9	6466.93	12.6589	Nonessential	11672	80	19749.6	11040	71.4	19679.1	6180.95	12.5936	Nonessential	Nonessential	9738	80	16477.2	9200	71.4	16399.3	5826.56	12.5084	Nonessential
CP053562	AKL02_03325	659835	659041	794	-	amino acid ABC transporter ATP-binding protein	K02028	Unknown (4.92)		16	12	11	2230	37.5	2808.6	994	33.3	1318.3	523.878	9.03309	Nonessential	2540	25	3199	1142	16.7	1514.6	541.422	9.08061	Nonessential	2891	37.5	3641.1	1313	33.3	1741.4	546.952	9.09527	Nonessential	Nonessential	2066	25	2602	754	16.7	1000	355.293	8.47287	Nonessential
CP053562	AKL02_03330	660501	659838	663	-	amino acid ABC transporter permease	K02029	CytoplasmicMembrane (10)		24	20	20	8813	83.3	13292.6	6823	80	10830.2	4303.81	12.0714	Nonessential	8323	83.3	12553.5	6476	80	10279.4	3674.56	11.8434	Nonessential	9562	83.3	14422.3	7254	80	11514.3	3616.5	11.8204	Nonessential	Nonessential	7791	91.7	11751.1	6193	90	9830.2	3492.6	11.7701	Nonessential
CP053562	AKL02_03335	661145	660497	648	-	amino acid ABC transporter permease	K02029	CytoplasmicMembrane (10)		22	22	19	6284	100	9697.5	6284	100	10201.3	4053.89	11.9851	Nonessential	7657	100	11816.4	7657	100	12430.2	4443.41	12.1175	Nonessential	8130	100	12546.3	8130	100	13198.1	4145.36	12.0173	Nonessential	Nonessential	6587	100	10165.1	6587	100	10693.2	3799.22	11.8915	Nonessential
CP053562	AKL02_03340	662025	661212	813	-	transporter substrate-binding domain-containing protein	K02030	Periplasmic (9.76)		28	26	23	9461	71.4	11637.1	9379	69.2	12149	4827.88	12.2372	Nonessential	10478	78.6	12888.1	10396	76.9	13466.3	4813.78	12.233	Nonessential	11467	78.6	14104.6	11394	76.9	14759.1	4635.65	12.1786	Nonessential	Nonessential	8721	71.4	10726.9	8669	69.2	11229.3	3989.69	11.9621	Nonessential
CP053562	AKL02_03345	662674	662125	549	-	HutD family protein	K09975	Unknown (2)		14	10	9	7306	85.7	13307.8	6051	80	11592	4606.54	12.1695	Nonessential	8159	85.7	14861.6	6681	80	12798.9	4575.2	12.1596	Nonessential	9388	85.7	17100.2	7483	80	14335.2	4502.5	12.1365	Nonessential	Nonessential	7835	85.7	14271.4	5829	80	11166.7	3967.45	11.954	Nonessential
CP053562	AKL02_03350	664365	662670	1695	-	urocanate hydratase	K01712	Cytoplasmic (9.97)		44	40	36	12822	68.2	7564.6	11739	70	7291.3	2897.49	11.5006	Nonessential	13596	68.2	8021.2	12647	70	7855.3	2808.02	11.4553	Nonessential	16422	72.7	9688.5	15095	75	9375.8	2944.82	11.524	Nonessential	Nonessential	12465	72.7	7354	11626	75	7221.1	2565.61	11.3251	Nonessential
CP053562	AKL02_03355	665530	664387	1143	-	acyl-CoA dehydrogenase		Cytoplasmic (9.97)		12	10	9	3653	33.3	3196	1668	20	1535.9	610.35	9.25349	Nonessential	4245	33.3	3713.9	1851	20	1704.4	609.269	9.25094	Nonessential	4831	33.3	4226.6	1990	20	1832.4	575.534	9.16876	Nonessential	Nonessential	4345	33.3	3801.4	1670	20	1537.8	546.369	9.09373	Nonessential
CP053562	AKL02_03360	666720	665526	1194	-	CoA transferase	K18702	Cytoplasmic (9.97)		34	32	30	5576	70.6	4670	5540	68.8	4885.4	1941.41	10.9229	Nonessential	6297	76.5	5273.9	6263	75	5522.9	1974.26	10.9471	Nonessential	7248	76.5	6070.4	7166	75	6319.2	1984.78	10.9548	Nonessential	Nonessential	5684	70.6	4760.5	5645	68.8	4978	1768.65	10.7884	Nonessential
CP053562	AKL02_03365	667526	666716	810	-	N-formylglutamate deformylase	K01458	Cytoplasmic (8.96)		32	32	30	7104	50	8770.4	7104	50	9238	3671.08	11.842	Nonessential	8160	50	10074.1	8160	50	10611.2	3793.17	11.8892	Nonessential	9278	50	11454.3	9278	50	12065	3789.46	11.8878	Nonessential	Nonessential	8276	50	10217.3	8276	50	10762	3823.66	11.9007	Nonessential
CP053562	AKL02_03370	669043	667522	1521	-	histidine ammonia-lyase	K01745	Unknown (6.49)		34	30	29	8978	76.5	5902.7	6808	73.3	4711.4	1872.26	10.8706	Nonessential	10679	76.5	7021	8141	73.3	5633.9	2013.94	10.9758	Nonessential	11747	76.5	7723.2	8739	73.3	6047.8	1899.54	10.8914	Nonessential	Nonessential	10901	76.5	7167	8652	73.3	5987.5	2127.32	11.0548	Nonessential
CP053562	AKL02_03375	670215	669036	1179	-	imidazolonepropionase	K01468	Cytoplasmic (9.97)		34	30	29	6111	70.6	5183.2	5530	73.3	4937.5	1962.11	10.9382	Nonessential	7136	70.6	6052.6	6242	73.3	5573.2	1992.24	10.9602	Nonessential	7448	70.6	6317.2	6617	73.3	5908	1855.63	10.8577	Nonessential	Nonessential	6951	70.6	5895.7	5750	73.3	5133.9	1824.04	10.8329	Nonessential
CP053562	AKL02_03380	670287	671658	1371	+	formimidoylglutamate deiminase	K05603	Cytoplasmic (9.97)		44	38	36	11872	68.2	8659.4	10623	68.4	8159	3242.3	11.6628	Nonessential	14259	63.6	10400.4	12683	63.2	9741.2	3482.17	11.7658	Nonessential	16503	63.6	12037.2	14826	63.2	11387.1	3576.54	11.8044	Nonessential	Nonessential	13343	63.6	9732.3	12133	63.2	9318.7	3310.87	11.693	Nonessential
CP053562	AKL02_03385	671654	672371	717	+	UTRA domain-containing protein	K05836	Cytoplasmic (9.97)		16	16	12	2832	62.5	3949.8	2832	62.5	4158.6	1652.58	10.6905	Nonessential	3580	75	4993	3580	75	5257	1879.21	10.8759	Nonessential	4223	62.5	5889.8	4223	62.5	6201.2	1947.72	10.9276	Nonessential	Nonessential	3262	62.5	4549.5	3262	62.5	4790	1701.85	10.7329	Nonessential
CP053562	AKL02_03390	672595	673114	519	+	DUF1311 domain-containing protein		Unknown (2)		36	32	32	8998	66.7	17337.2	8998	75	18251.5	7252.95	12.8244	Nonessential	9920	66.7	19113.7	9920	75	20121.7	7192.88	12.8124	Nonessential	10987	72.2	21169.6	10987	81.2	22286	6999.75	12.7731	Nonessential	Nonessential	9550	66.7	18400.8	9550	75	19371.2	6882.45	12.7487	Nonessential
CP053562	AKL02_03395	673249	674062	813	+	hypothetical protein		CytoplasmicMembrane (9.86)		42	38	38	9032	61.9	11109.5	8416	57.9	10901.6	4332.18	12.0809	Nonessential	9621	57.1	11833.9	9140	52.6	11839.4	4232.21	12.0472	Nonessential	10041	57.1	12350.6	9417	52.6	12198.2	3831.3	11.9036	Nonessential	Nonessential	9603	57.1	11811.8	9065	52.6	11742.2	4171.92	12.0265	Nonessential
CP053562	AKL02_03410	676855	677215	360	+	hypothetical protein		Cytoplasmic (8.96)		22	16	16	4656	63.6	12933.3	4656	87.5	13614	5410.06	12.4014	Nonessential	5012	63.6	13922.2	5012	87.5	14655	5238.7	12.355	Nonessential	6154	63.6	17094.4	6154	87.5	17994.2	5651.75	12.4645	Nonessential	Nonessential	4264	63.6	11844.4	4264	87.5	12467.8	4429.72	12.113	Nonessential
CP053562	AKL02_03415	677233	677488	255	+	addiction module antitoxin	K07746	Unknown (2)		10	10	10	3781	100	14827.5	3781	100	15624	6208.81	12.6001	Nonessential	4062	100	15929.4	4062	100	16785.1	6000.15	12.5508	Nonessential	4629	100	18152.9	4629	100	19128.1	6007.89	12.5526	Nonessential	Nonessential	3518	100	13796.1	3518	100	14537.2	5164.96	12.3345	Nonessential
CP053562	AKL02_03420	677492	677810	318	+	type II toxin-antitoxin system RelE/ParE family toxin	K19092	Unknown (2)		14	14	14	2861	42.9	8996.9	2861	42.9	9473.5	3764.67	11.8783	Nonessential	3596	42.9	11308.2	3596	42.9	11907.3	4256.49	12.0554	Nonessential	3843	42.9	12084.9	3843	42.9	12725.2	3996.82	11.9646	Nonessential	Nonessential	2936	42.9	9232.7	2936	42.9	9721.9	3454.12	11.7541	Nonessential
CP053562	AKL02_03425	678084	678687	603	+	plasmid pRiA4b ORF-3 family protein		Cytoplasmic (8.96)		34	30	29	9205	58.8	15265.3	6968	53.3	12160.6	4832.49	12.2386	Nonessential	9782	58.8	16222.2	7253	53.3	12657.9	4524.8	12.1436	Nonessential	10445	58.8	17321.7	7855	53.3	13708.6	4305.7	12.072	Nonessential	Nonessential	8173	58.8	13553.9	6312	53.3	11015.7	3913.8	11.9344	Nonessential
CP053562	AKL02_03430	679029	678747	282	-	type II toxin-antitoxin system RelE/ParE family toxin		Unknown (2)		16	14	14	6252	62.5	22170.2	5797	57.1	21630.6	8595.77	13.0694	Nonessential	6378	62.5	22617	5816	57.1	21701.5	7757.6	12.9214	Nonessential	7442	62.5	26390.1	6926	57.1	25843.3	8117.05	12.9867	Nonessential	Nonessential	6073	62.5	21535.5	5592	57.1	20865.7	7413.44	12.8559	Nonessential
CP053562	AKL02_03435	679310	679025	285	-	hypothetical protein		Unknown (2)		6	6	6	1245	66.7	4368.4	1245	66.7	4594.1	1825.65	10.8342	Nonessential	1253	66.7	4396.5	1253	66.7	4623.6	1652.79	10.6907	Nonessential	1533	66.7	5378.9	1533	66.7	5656.8	1776.73	10.795	Nonessential	Nonessential	1192	66.7	4182.5	1192	66.7	4398.5	1562.76	10.6099	Nonessential
CP053562	AKL02_03440	680255	679517	738	-	transposase	K07496	Cytoplasmic (8.96)		8	8	7	536	25	726.3	536	25	764.6	303.844	8.24719	Growth Defect	525	25	711.4	525	25	748.9	267.708	8.06452	Growth Defect	612	25	829.3	612	25	873	274.198	8.09908	Growth Defect	Growth Defect	671	25	909.2	671	25	957.2	340.086	8.40976	Growth Defect
CP053562	AKL02_03445	680281	680908	627	+	hypothetical protein		Unknown (2)		14	14	11	1093	28.6	1743.2	1093	28.6	1833.9	728.772	9.50932	Nonessential	1079	28.6	1720.9	1079	28.6	1810.4	647.161	9.33798	Nonessential	1472	28.6	2347.7	1472	28.6	2469.8	775.733	9.59942	Nonessential	Nonessential	1196	28.6	1907.5	1196	28.6	2006.7	712.966	9.47769	Nonessential
CP053562	AKL02_03450	681230	682478	1248	+	Mob protein		Cytoplasmic (8.96)		38	34	26	12438	68.4	9966.3	10818	64.7	9121.4	3624.75	11.8237	Nonessential	15288	73.7	12250	13612	70.6	11477.2	4102.74	12.0024	Nonessential	16601	73.7	13302.1	14720	70.6	12411.5	3898.29	11.9286	Nonessential	Nonessential	15403	73.7	12342.1	13769	70.6	11609.6	4124.81	12.0101	Nonessential
CP053562	AKL02_03455	683999	682490	1509	-	cell filamentation protein Fic		Cytoplasmic (8.96)		58	56	53	11923	65.5	7901.3	11207	64.3	7815.2	3105.68	11.6007	Nonessential	12746	65.5	8446.7	11980	64.3	8354.3	2986.4	11.5442	Nonessential	14016	65.5	9288.3	13282	64.3	9262.2	2909.14	11.5064	Nonessential	Nonessential	11366	69	7532.1	10889	67.9	7593.4	2697.88	11.3976	Nonessential
CP053562	AKL02_03460	684091	684400	309	+	hypothetical protein		CytoplasmicMembrane (9.86)		4	2	2	1849	50	5983.8	N/A	N/A	N/A	N/A	N/A	Essential	1994	50	6453.1	N/A	N/A	N/A	N/A	N/A	Essential	2321	50	7511.3	N/A	N/A	N/A	N/A	N/A	Essential	Essential	2352	50	7611.7	N/A	N/A	N/A	N/A	N/A	Essential
CP053562	AKL02_03465	685417	684526	891	-	LysR family transcriptional regulator		Cytoplasmic (9.97)		24	20	19	7099	50	7967.5	6730	50	7955.1	3161.27	11.6263	Nonessential	8063	50	9049.4	7682	50	9080.4	3245.96	11.6644	Nonessential	9579	58.3	10750.8	9187	60	10859.3	3410.77	11.7359	Nonessential	Nonessential	7323	50	8218.9	6981	50	8251.8	2931.81	11.5176	Nonessential
CP053562	AKL02_03470	685514	686693	1179	+	MFS transporter	K19577	CytoplasmicMembrane (10)		22	22	19	6706	63.6	5687.9	6706	63.6	5987.5	2379.37	11.2164	Nonessential	7979	72.7	6767.6	7979	72.7	7124.1	2546.64	11.3144	Nonessential	8811	63.6	7473.3	8811	63.6	7867	2470.92	11.2708	Nonessential	Nonessential	7247	63.6	6146.7	7247	63.6	6470.5	2298.92	11.1667	Nonessential
CP053562	AKL02_03475	687444	687063	381	-	hypothetical protein	K01759	Unknown (2)		10	10	10	1107	40	2905.5	1107	40	3058	1215.22	10.247	Nonessential	1242	60	3259.8	1242	60	3430.9	1226.44	10.2603	Nonessential	1656	40	4346.5	1656	40	4574.6	1436.82	10.4887	Nonessential	Nonessential	1107	40	2905.5	1107	40	3058	1086.49	10.0855	Nonessential
CP053562	AKL02_03480	687930	688371	441	+	redox-sensitive transcriptional activator SoxR	K13639	Cytoplasmic (9.26)		8	6	5	1424	100	3229	1278	100	3050.1	1212.08	10.2433	Nonessential	1574	100	3569.2	1426	100	3403.3	1216.57	10.2486	Nonessential	1790	100	4059	1720	100	4105	1289.33	10.3324	Nonessential	Nonessential	1528	100	3464.9	1481	100	3534.6	1255.82	10.2944	Nonessential
CP053562	AKL02_03485	688607	689015	408	+	GFA family protein		Unknown (2)		16	16	14	3693	50	9051.5	3693	50	9518	3782.35	11.8851	Nonessential	4062	50	9955.9	4062	50	10469.1	3742.37	11.8697	Nonessential	5072	50	12431.4	5072	50	13072.2	4105.81	12.0035	Nonessential	Nonessential	4304	50	10549	4304	50	11092.8	3941.19	11.9444	Nonessential
CP053562	AKL02_03490	689646	689388	258	-	HigA family addiction module antidote protein	K21498	Unknown (2)		2	2	2	214	100	829.5	214	100	873.5	347.12	8.43929	Growth Defect	193	100	748.1	193	100	787.8	281.614	8.13757	Growth Defect	254	100	984.5	254	100	1036.7	325.614	8.34702	Growth Defect	Growth Defect	211	100	817.8	211	100	861.2	305.978	8.25729	Growth Defect
CP053562	AKL02_03495	689928	689697	231	-	plasmid maintenance system killer	K07334	Unknown (2)		14	10	9	4959	85.7	21467.5	3146	80	14365.3	5708.62	12.4789	Nonessential	5609	85.7	24281.4	3824	80	17461.2	6241.83	12.6078	Nonessential	6457	85.7	27952.4	4008	80	18301.4	5748.24	12.4889	Nonessential	Nonessential	5685	85.7	24610.4	4101	80	18726	6653.22	12.6998	Nonessential
CP053562	AKL02_03500	689976	690246	270	+	hypothetical protein		Unknown (2)		14	14	14	3531	85.7	13077.8	3531	85.7	13739.3	5459.85	12.4146	Nonessential	3459	85.7	12811.1	3459	85.7	13459.1	4811.21	12.2322	Nonessential	3963	85.7	14677.8	3963	85.7	15420.2	4843.29	12.2418	Nonessential	Nonessential	3627	85.7	13433.3	3627	85.7	14112.8	5014.18	12.2918	Nonessential
CP053562	AKL02_03505	691064	690416	648	-	5-formyltetrahydrofolate cyclo-ligase	K01934	Cytoplasmic (8.96)		14	12	4	917	71.4	1415.1	866	66.7	1405.8	558.65	9.1258	Nonessential	1142	71.4	1762.3	1120	66.7	1818.2	649.949	9.34418	Nonessential	1506	71.4	2324.1	1442	66.7	2340.9	735.247	9.52209	Nonessential	Nonessential	1102	71.4	1700.6	1090	66.7	1769.5	628.691	9.29621	Nonessential
CP053562	AKL02_03510	691495	691066	429	-	PACE efflux transporter		CytoplasmicMembrane (10)		18	16	6	2900	55.6	6759.9	730	50	1789.2	711.009	9.47372	Nonessential	3019	55.6	7037.3	772	50	1892.2	676.402	9.40174	Nonessential	3708	55.6	8643.4	995	50	2438.7	765.965	9.58113	Nonessential	Nonessential	3039	55.6	7083.9	638	50	1563.7	555.572	9.11783	Nonessential
CP053562	AKL02_03515	692551	692689	138	+	hypothetical protein		Unknown (2)		2	2	2	272	100	1971	272	100	2076.3	825.1	9.68842	Nonessential	205	100	1485.5	205	100	1564.9	559.403	9.12774	Nonessential	156	100	1130.4	156	100	1190.8	374.015	8.54695	Growth Defect	Uncertain	128	100	927.5	128	100	977.1	347.157	8.43944	Growth Defect
CP053562	AKL02_03520	692763	693270	507	+	hypothetical protein		Cytoplasmic (8.96)		18	16	15	2666	66.7	5258.4	2666	75	5531.1	2198	11.102	Nonessential	2665	66.7	5256.4	2665	75	5529	1976.44	10.9487	Nonessential	3037	66.7	5990.1	3037	75	6300.8	1979	10.9506	Nonessential	Nonessential	1452	66.7	2863.9	1452	75	3012.4	1070.28	10.0638	Nonessential
CP053562	AKL02_03525	693360	694281	921	+	transglutaminase family protein		Cytoplasmic (9.26)		28	26	26	6551	64.3	7112.9	6551	69.2	7486.9	2975.21	11.5388	Nonessential	7667	71.4	8324.6	7667	76.9	8762.3	3132.25	11.613	Nonessential	8035	64.3	8724.2	8035	69.2	9182.9	2884.23	11.494	Nonessential	Nonessential	7032	71.4	7635.2	7028	69.2	8032	2853.71	11.4786	Nonessential
CP053562	AKL02_03530	694512	694305	207	-	hypothetical protein		Unknown (2)		10	10	9	1567	60	7570	1567	60	7954.3	3160.95	11.6261	Nonessential	1718	60	8299.5	1718	60	8720.8	3117.41	11.6061	Nonessential	2190	60	10579.7	2190	60	11116.8	3491.65	11.7697	Nonessential	Nonessential	1215	60	5869.6	1215	60	6167.5	2191.27	11.0976	Nonessential
CP053562	AKL02_03535	694984	694654	330	-	hypothetical protein	K18997	Unknown (2)		14	14	13	2808	57.1	8509.1	2808	57.1	8971.2	3565.06	11.7997	Nonessential	2843	57.1	8615.2	2843	57.1	9083.1	3246.92	11.6649	Nonessential	3628	57.1	10993.9	3628	57.1	11591.1	3640.62	11.83	Nonessential	Nonessential	2683	71.4	8130.3	2683	71.4	8571.9	3045.54	11.5725	Nonessential
CP053562	AKL02_03540	695925	694980	945	-	J domain-containing protein		Cytoplasmic (9.97)		42	40	39	12821	47.6	13567.2	10198	45	11356.3	4512.87	12.1398	Nonessential	15329	47.6	16221.2	11485	45	12789.5	4571.84	12.1586	Nonessential	17136	47.6	18133.3	12302	45	13699.3	4302.78	12.0711	Nonessential	Nonessential	15603	52.4	16511.1	10446	50	11632.5	4132.94	12.013	Nonessential
CP053562	AKL02_03545	696415	696262	153	-	hypothetical protein		Unknown (2)		4	2	2	1710	100	11176.5	930	100	6413.8	2548.78	11.3156	Nonessential	1975	100	12908.5	1003	100	6917.2	2472.68	11.2719	Nonessential	2140	100	13986.9	1003	100	6917.2	2172.6	11.0852	Nonessential	Nonessential	1776	100	11607.8	529	100	3648.3	1296.22	10.3401	Nonessential
CP053562	AKL02_03555	697538	697271	267	-	DUF982 domain-containing protein		Unknown (2)		8	8	6	1223	50	4580.5	1223	50	4815	1913.43	10.9019	Nonessential	1364	50	5108.6	1364	50	5370.1	1919.64	10.9066	Nonessential	1599	50	5988.8	1599	50	6295.3	1977.27	10.9493	Nonessential	Nonessential	1387	50	5194.8	1387	50	5460.6	1940.11	10.9219	Nonessential
CP053562	AKL02_03560	698251	698458	207	+	cold-shock protein	K03704	Cytoplasmic (9.26)		4	4	4	633	50	3058	633	50	3213.2	1276.89	10.3184	Nonessential	481	50	2323.7	481	50	2441.6	872.795	9.7695	Nonessential	751	50	3628	751	50	3812.2	1197.36	10.2256	Nonessential	Nonessential	930	50	4492.8	930	50	4720.8	1677.27	10.7119	Nonessential
CP053562	AKL02_03565	698514	698733	219	+	hypothetical protein		Unknown (2)		4	4	4	2069	50	9447.5	2069	50	9947.1	3952.87	11.9487	Nonessential	2455	50	11210	2455	50	11802.9	4219.17	12.0427	Nonessential	2636	50	12036.5	2636	50	12673.1	3980.46	11.9587	Nonessential	Nonessential	2409	50	11000	2409	50	11581.7	4114.9	12.0066	Nonessential
CP053562	AKL02_03570	698800	698962	162	+	hypothetical protein		Unknown (2)		4	2	2	887	100	5475.3	17	100	110.4	43.8718	5.45522	Essential	1174	100	7246.9	11	100	71.4	25.5233	4.67374	Essential	1578	100	9740.7	43	100	279.2	87.6932	6.45439	Essential	Essential	1073	100	6623.5	15	100	97.4	34.6055	5.11293	Essential
CP053562	AKL02_03575	699576	699222	354	-	response regulator		Unknown (2)		24	24	24	10751	91.7	30370.1	10751	91.7	31997	12715.3	13.6343	Growth Advantage	12125	91.7	34251.4	12125	91.7	36086.3	12899.7	13.6551	Growth Advantage	14385	91.7	40635.6	14385	91.7	42812.5	13446.9	13.715	Growth Advantage	Growth Advantage	11661	91.7	32940.7	11661	91.7	34705.4	12330.6	13.59	Growth Advantage
CP053562	AKL02_03580	699972	699813	159	-	hypothetical protein		Unknown (2)		12	10	8	1847	66.7	11616.4	1847	80	12231.8	4860.79	12.247	Nonessential	2025	83.3	12735.8	2025	100	13410.6	4793.87	12.227	Nonessential	2231	83.3	14031.4	2231	100	14774.8	4640.58	12.1801	Nonessential	Nonessential	2090	83.3	13144.7	2090	100	13841.1	4917.64	12.2638	Nonessential
CP053562	AKL02_03585	700876	700575	301	-	HigA family addiction module antidote protein	K21498	Unknown (2)		4	2	2	300	50	996.7	N/A	N/A	N/A	N/A	N/A	Essential	268	50	890.4	N/A	N/A	N/A	N/A	N/A	Essential	311	50	1033.2	N/A	N/A	N/A	N/A	N/A	Essential	Essential	313	50	1039.9	N/A	N/A	N/A	N/A	N/A	Essential
CP053562	AKL02_03590	702623	700973	1650	-	hypothetical protein		Cytoplasmic (8.96)		72	72	70	24329	66.7	14744.8	24329	66.7	15515.9	6165.85	12.5901	Nonessential	27195	69.4	16481.8	27195	69.4	17343.8	6199.86	12.598	Nonessential	33417	66.7	20252.7	33417	66.7	21311.9	6693.8	12.7086	Nonessential	Nonessential	27873	66.7	16892.7	27873	66.7	17776.1	6315.72	12.6247	Nonessential
CP053562	AKL02_03595	703742	703064	678	-	GntR family transcriptional regulator		Cytoplasmic (9.97)		20	20	19	3728	60	5498.5	3728	60	5788.8	2300.41	11.1677	Nonessential	4383	60	6464.6	4383	60	6805.9	2432.9	11.2485	Nonessential	4596	60	6778.8	4596	60	7136.6	2241.52	11.1303	Nonessential	Nonessential	4064	60	5994.1	4064	60	6310.6	2242.11	11.1306	Nonessential
CP053562	AKL02_03600	703879	704995	1116	+	substrate-binding domain-containing protein	K10439	Periplasmic (9.76)		42	42	36	13117	76.2	11753.6	13117	76.2	12374.5	4917.5	12.2637	Nonessential	15024	71.4	13462.4	15024	71.4	14173.6	5066.62	12.3068	Nonessential	17224	71.4	15433.7	17224	71.4	16249.1	5103.64	12.3173	Nonessential	Nonessential	13317	71.4	11932.8	13317	71.4	12563.2	4463.62	12.124	Nonessential
CP053562	AKL02_03605	705070	706642	1572	+	sugar ABC transporter ATP-binding protein	K10441	CytoplasmicMembrane (9.99)		28	28	24	6971	78.6	4434.5	6971	78.6	4669.1	1855.45	10.8576	Nonessential	7982	64.3	5077.6	7982	64.3	5346.3	1911.13	10.9002	Nonessential	9086	78.6	5779.9	9086	78.6	6085.7	1911.44	10.9004	Nonessential	Nonessential	8876	78.6	5646.3	8876	78.6	5945.1	2112.25	11.0446	Nonessential
CP053562	AKL02_03610	706638	708702	2064	+	ABC transporter permease	K10440	CytoplasmicMembrane (10)		58	56	52	15617	72.4	7566.4	15583	71.4	7946.5	3157.86	11.6247	Nonessential	18432	75.9	8930.2	18379	75	9372.3	3350.3	11.7101	Nonessential	20782	75.9	10068.8	20755	75	10583.9	3324.27	11.6988	Nonessential	Nonessential	17957	72.4	8700.1	17911	71.4	9133.6	3245.1	11.664	Nonessential
CP053562	AKL02_03615	708716	709511	795	+	SDR family oxidoreductase		Cytoplasmic (9.97)		26	26	24	4222	30.8	5310.7	4222	30.8	5592.1	2222.24	11.1178	Nonessential	5243	30.8	6595	5243	30.8	6944.4	2482.4	11.2775	Nonessential	5549	30.8	6979.9	5549	30.8	7349.7	2308.45	11.1727	Nonessential	Nonessential	3434	30.8	4319.5	3434	30.8	4548.3	1615.98	10.6582	Nonessential
CP053562	AKL02_03620	709510	710452	942	+	3-hydroxyacyl-CoA dehydrogenase	K13247	Cytoplasmic (9.97)		16	16	15	3882	62.5	4121	3882	62.5	4337.4	1723.64	10.7512	Nonessential	4617	62.5	4901.3	4617	62.5	5158.7	1844.07	10.8487	Nonessential	5148	62.5	5465	5148	62.5	5752	1806.63	10.8191	Nonessential	Nonessential	4282	62.5	4545.6	4282	62.5	4784.4	1699.86	10.7312	Nonessential
CP053562	AKL02_03625	710456	711383	927	+	3-keto-5-aminohexanoate cleavage protein		Cytoplasmic (9.97)		18	18	18	3440	88.9	3710.9	3440	88.9	3904.7	1551.69	10.5996	Nonessential	3931	88.9	4240.6	3931	88.9	4462	1595.02	10.6394	Nonessential	4620	88.9	4983.8	4620	88.9	5244	1647.07	10.6857	Nonessential	Nonessential	3466	88.9	3738.9	3466	88.9	3934.2	1397.79	10.4489	Nonessential
CP053562	AKL02_03630	711409	712288	879	+	SMP-30/gluconolactonase/LRE family protein	K13874	Cytoplasmic (8.96)		30	30	30	14794	93.3	16830.5	14794	93.3	17717.4	7040.71	12.7815	Nonessential	15744	86.7	17911.3	15744	86.7	18855.1	6740.11	12.7186	Nonessential	17121	93.3	19477.8	17121	93.3	20504.2	6440.11	12.6529	Nonessential	Nonessential	15610	86.7	17758.8	15610	86.7	18694.6	6642.06	12.6974	Nonessential
CP053562	AKL02_03635	714551	712775	1776	-	dihydroxy-acid dehydratase family protein	K22186	Cytoplasmic (9.97)		52	52	49	10601	57.7	5969	10601	57.7	6283.9	2497.16	11.2861	Nonessential	11465	57.7	6455.5	11465	57.7	6796.1	2429.39	11.2464	Nonessential	13718	61.5	7724.1	13718	61.5	8131.6	2554.03	11.3186	Nonessential	Nonessential	11240	57.7	6328.8	11240	57.7	6662.7	2367.21	11.209	Nonessential
CP053562	AKL02_03640	715405	714547	858	-	NAD(P)-dependent oxidoreductase		Cytoplasmic (9.97)		12	12	10	426	16.7	496.5	426	16.7	522.7	207.715	7.69846	Growth Defect	621	16.7	723.8	621	16.7	762	272.391	8.08954	Growth Defect	524	16.7	610.7	524	16.7	642.9	201.927	7.65769	Growth Defect	Growth Defect	626	16.7	729.6	626	16.7	768.1	272.9	8.09223	Growth Defect
CP053562	AKL02_03645	716430	715446	984	-	SDR family oxidoreductase	K22025	Cytoplasmic (8.96)		22	20	20	3107	63.6	3157.5	2203	60	2356.1	936.289	9.87081	Nonessential	3599	63.6	3657.5	2606	60	2787.2	996.336	9.96049	Nonessential	4395	72.7	4466.5	3357	70	3590.4	1127.7	10.1392	Nonessential	Nonessential	2969	63.6	3017.3	1998	60	2136.9	759.225	9.56838	Nonessential
CP053562	AKL02_03650	716584	718003	1419	+	FAD-binding oxidoreductase		Cytoplasmic (9.97)		30	30	27	3462	73.3	2439.7	3462	73.3	2568.2	1020.58	9.99517	Nonessential	3826	73.3	2696.3	3826	73.3	2838.3	1014.6	9.9867	Nonessential	5153	73.3	3631.4	5153	73.3	3822.7	1200.66	10.2296	Nonessential	Nonessential	4410	73.3	3107.8	4410	73.3	3271.5	1162.34	10.1828	Nonessential
CP053562	AKL02_03655	718032	718749	717	+	FadR family transcriptional regulator	K05799	Cytoplasmic (9.97)		14	12	10	3679	71.4	5131.1	3679	83.3	5402.3	2146.82	11.068	Nonessential	3895	71.4	5432.4	3895	83.3	5719.5	2044.54	10.9976	Nonessential	4101	71.4	5719.7	4101	83.3	6022	1891.43	10.8853	Nonessential	Nonessential	3136	71.4	4373.8	3136	83.3	4605	1636.12	10.6761	Nonessential
CP053562	AKL02_03660	718890	720048	1158	+	fumarylacetoacetate hydrolase family protein		Cytoplasmic (8.96)		20	18	16	4112	70	3550.9	4092	66.7	3720	1478.29	10.5297	Nonessential	4553	70	3931.8	4521	66.7	4110	1469.2	10.5208	Nonessential	4891	70	4223.7	4826	66.7	4387.3	1378	10.4284	Nonessential	Nonessential	4297	70	3710.7	4260	66.7	3872.7	1375.94	10.4262	Nonessential
CP053562	AKL02_03665	720052	720589	537	+	TRAP transporter small permease	K21394	CytoplasmicMembrane (10)		20	18	18	4692	60	8737.4	4692	66.7	9200	3655.98	11.836	Nonessential	5077	60	9454.4	5077	66.7	9954.9	3558.56	11.7971	Nonessential	5716	60	10644.3	5716	66.7	11207.8	3520.23	11.7815	Nonessential	Nonessential	5433	70	10117.3	5433	77.8	10652.9	3784.9	11.886	Nonessential
CP053562	AKL02_03670	720585	721863	1278	+	TRAP transporter large permease subunit	K21393	CytoplasmicMembrane (10)		32	30	28	10115	75	7914.7	9905	73.3	8159	3242.3	11.6628	Nonessential	10951	75	8568.9	10604	73.3	8734.8	3122.42	11.6084	Nonessential	13117	75	10263.7	12805	73.3	10547.8	3312.93	11.6939	Nonessential	Nonessential	10803	75	8453.1	10503	73.3	8651.6	3073.85	11.5858	Nonessential
CP053562	AKL02_03675	721913	722942	1029	+	TRAP transporter substrate-binding protein	K21395	Periplasmic (9.76)		32	32	31	9731	75	9456.8	9731	75	9949.9	3953.99	11.9491	Nonessential	11047	75	10735.7	11047	75	11295.5	4037.79	11.9793	Nonessential	12383	75	12034	12383	75	12661.6	3976.85	11.9574	Nonessential	Nonessential	10835	75	10529.6	10835	75	11078.7	3936.18	11.9426	Nonessential
CP053562	AKL02_03680	723061	723823	762	+	SDR family oxidoreductase	K00046	Cytoplasmic (9.26)		16	14	14	2208	75	2897.6	1620	71.4	2237.6	889.199	9.79636	Nonessential	2299	75	3017.1	1638	71.4	2262.4	808.737	9.65953	Nonessential	2847	62.5	3736.2	1977	57.1	2730.7	857.678	9.74429	Nonessential	Nonessential	1947	62.5	2555.1	1329	57.1	1835.6	652.176	9.34912	Nonessential
CP053562	AKL02_03685	723900	725415	1515	+	aldehyde dehydrogenase (NADP(+))	K13877	Cytoplasmic (9.97)		22	20	18	3181	54.5	2099.7	3181	60	2210.6	878.469	9.77885	Nonessential	3973	45.5	2622.4	3973	50	2760.9	986.935	9.94681	Nonessential	4539	45.5	2996	4539	50	3154.3	990.726	9.95234	Nonessential	Nonessential	3470	45.5	2290.4	3470	50	2411.4	856.753	9.74274	Nonessential
CP053562	AKL02_03690	725757	726537	780	+	hypothetical protein		Cytoplasmic (8.96)		26	26	21	9046	69.2	11597.4	9046	69.2	12207.8	4851.25	12.2441	Nonessential	11138	76.9	14279.5	11138	76.9	15031	5373.11	12.3915	Nonessential	12114	69.2	15530.8	12114	69.2	16348.2	5134.76	12.3261	Nonessential	Nonessential	12521	69.2	16052.6	12521	69.2	16897.4	6003.53	12.5516	Nonessential
CP053562	AKL02_03695	726719	727004	285	+	hypothetical protein		Unknown (2)		6	4	4	634	33.3	2224.6	634	50	2339.5	929.693	9.86061	Nonessential	578	33.3	2028.1	578	50	2132.8	762.409	9.57442	Nonessential	688	33.3	2414	688	50	2538.7	797.373	9.63911	Nonessential	Nonessential	440	33.3	1543.9	440	50	1623.6	576.854	9.17206	Nonessential
CP053562	AKL02_03700	727785	727077	708	-	GntR family transcriptional regulator		Cytoplasmic (9.97)		12	12	12	2815	66.7	3976	2815	66.7	4182.8	1662.2	10.6989	Nonessential	2784	66.7	3932.2	2784	66.7	4136.7	1478.74	10.5302	Nonessential	3476	66.7	4909.6	3476	66.7	5164.9	1622.23	10.6638	Nonessential	Nonessential	2760	66.7	3898.3	2760	66.7	4101	1457.06	10.5088	Nonessential
CP053562	AKL02_03705	727883	729290	1407	+	glucuronate isomerase	K01812	Cytoplasmic (8.96)		46	44	42	12247	69.6	8704.3	11684	68.2	8739	3472.79	11.7619	Nonessential	14438	69.6	10261.5	13660	68.2	10216.9	3652.22	11.8346	Nonessential	16437	69.6	11682.3	15339	68.2	11472.7	3603.43	11.8152	Nonessential	Nonessential	13640	69.6	9694.4	12842	68.2	9605.1	3412.62	11.7367	Nonessential
CP053562	AKL02_03710	729318	730299	981	+	TRAP transporter substrate-binding protein		Periplasmic (9.76)		30	30	29	9808	73.3	9998	9808	73.3	10523.6	4181.97	12.03	Nonessential	10411	86.7	10612.6	10411	86.7	11170.6	3993.14	11.9633	Nonessential	12321	80	12559.6	12321	80	13220	4152.23	12.0197	Nonessential	Nonessential	10403	73.3	10604.5	10403	73.3	11162	3965.78	11.9534	Nonessential
CP053562	AKL02_03715	730361	730919	558	+	TRAP transporter small permease		CytoplasmicMembrane (10)		16	14	14	5668	87.5	10157.7	4612	85.7	8701.9	3458.04	11.7557	Nonessential	6570	87.5	11774.2	5433	85.7	10250.9	3664.37	11.8394	Nonessential	6557	87.5	11750.9	5518	85.7	10411.3	3270.06	11.6751	Nonessential	Nonessential	5832	87.5	10451.6	4634	85.7	8743.4	3106.47	11.6011	Nonessential
CP053562	AKL02_03720	730923	732204	1281	+	TRAP transporter large permease		CytoplasmicMembrane (10)		38	36	35	16436	63.2	12830.6	13961	61.1	11471.7	4558.73	12.1544	Nonessential	17359	63.2	13551.1	14357	61.1	11797	4217.06	12.042	Nonessential	19937	63.2	15563.6	16820	61.1	13820.9	4340.97	12.0838	Nonessential	Nonessential	16758	63.2	13082	13065	61.1	10735.4	3814.21	11.8972	Nonessential
CP053562	AKL02_03725	732217	732523	306	+	cupin domain-containing protein		Unknown (2)		8	8	8	1678	50	5483.7	1678	50	5766.3	2291.47	11.1621	Nonessential	1705	50	5571.9	1705	50	5859.1	2094.44	11.0324	Nonessential	1834	50	5993.5	1834	50	6302.4	1979.5	10.9509	Nonessential	Nonessential	1621	50	5297.4	1621	50	5570.4	1979.12	10.9506	Nonessential
CP053562	AKL02_03730	732534	733359	825	+	5-dehydro-4-deoxy-D-glucuronate isomerase	K01815	Cytoplasmic (8.96)		22	20	19	8036	81.8	9740.6	8036	80	10250	4073.24	11.992	Nonessential	9358	81.8	11343	9358	80	11936.2	4266.82	12.0589	Nonessential	10862	81.8	13166.1	10862	80	13854.6	4351.55	12.0873	Nonessential	Nonessential	8436	81.8	10225.5	8436	80	10760.2	3823.02	11.9005	Nonessential
CP053562	AKL02_03735	733355	734099	744	+	2-dehydro-3-deoxy-D-gluconate 5-dehydrogenase KduD	K00065	Cytoplasmic (9.26)		20	20	14	6913	70	9291.7	6913	70	9777.9	3885.63	11.9239	Nonessential	8618	70	11583.3	8618	70	12189.5	4357.36	12.0892	Nonessential	9180	70	12338.7	9180	70	12984.4	4078.23	11.9937	Nonessential	Nonessential	8939	70	12014.8	8939	70	12643.6	4492.18	12.1332	Nonessential
CP053562	AKL02_03740	734076	735516	1440	+	mannitol dehydrogenase family protein	K00040	Cytoplasmic (9.97)		38	36	32	4589	57.9	3186.8	4589	61.1	3354.5	1333.04	10.3805	Nonessential	5340	52.6	3708.3	5340	55.6	3903.5	1395.38	10.4464	Nonessential	6203	68.4	4307.6	6203	72.2	4534.4	1424.2	10.4759	Nonessential	Nonessential	5038	57.9	3498.6	5038	61.1	3682.7	1308.44	10.3536	Nonessential
CP053562	AKL02_03745	735512	736697	1185	+	mannonate dehydratase	K01686	Cytoplasmic (8.96)		38	38	35	7269	31.6	6134.2	7269	31.6	6455.6	2565.39	11.325	Nonessential	7257	36.8	6124.1	7257	36.8	6444.9	2303.85	11.1698	Nonessential	9801	31.6	8270.9	9801	31.6	8704.3	2733.91	11.4167	Nonessential	Nonessential	7216	31.6	6089.5	7216	31.6	6408.5	2276.89	11.1529	Nonessential
CP053562	AKL02_03750	736689	738210	1521	+	altronate dehydratase	K01685	Cytoplasmic (8.96)		38	36	31	9892	73.7	6503.6	9892	77.8	6845.7	2720.41	11.4096	Nonessential	11827	68.4	7775.8	11827	72.2	8184.8	2925.81	11.5146	Nonessential	14057	68.4	9241.9	14057	72.2	9728	3055.44	11.5772	Nonessential	Nonessential	12417	68.4	8163.7	12417	72.2	8593.1	3053.07	11.576	Nonessential
CP053562	AKL02_03755	738245	739088	843	+	sugar kinase	K00874	Cytoplasmic (8.96)		22	20	18	3222	63.6	3822.1	2418	60	3018.7	1199.6	10.2283	Nonessential	3300	72.7	3914.6	2729	70	3407	1217.9	10.2502	Nonessential	3452	72.7	4094.9	2763	70	3449.4	1083.41	10.0814	Nonessential	Nonessential	3743	72.7	4440.1	3236	70	4040	1435.38	10.4872	Nonessential
CP053562	AKL02_03760	739749	739323	426	-	Rrf2 family transcriptional regulator	K13771	Unknown (2)		12	12	11	5942	83.3	13948.4	5942	83.3	14671.6	5830.34	12.5094	Nonessential	6427	83.3	15086.9	6427	83.3	15869.1	5672.7	12.4698	Nonessential	6627	83.3	15556.3	6627	83.3	16363	5139.41	12.3274	Nonessential	Nonessential	5460	83.3	12816.9	5460	83.3	13481.5	4789.88	12.2258	Nonessential
CP053562	AKL02_03765	739905	741087	1182	+	NO-inducible flavohemoprotein	K05916	Cytoplasmic (9.97)		38	36	33	11698	63.2	9896.8	11460	61.1	10204.8	4055.28	11.9856	Nonessential	13457	57.9	11384.9	13154	55.6	11713.3	4187.14	12.0317	Nonessential	14346	57.9	12137.1	13936	55.6	12409.6	3897.7	11.9284	Nonessential	Nonessential	12684	68.4	10731	12357	66.7	11003.6	3909.5	11.9328	Nonessential
CP053562	AKL02_03770	742604	742106	498	-	transposase		CytoplasmicMembrane (9.82)		14	14	14	2160	28.6	4337.3	2160	28.6	4566.6	1814.72	10.8255	Nonessential	2314	42.9	4646.6	2314	42.9	4892.2	1748.81	10.7722	Nonessential	3043	42.9	6110.4	3043	42.9	6433.4	2020.65	10.9806	Nonessential	Nonessential	2771	42.9	5564.3	2771	42.9	5858.4	2081.45	11.0234	Nonessential
CP053562	AKL02_03775	743855	742934	921	-	LysR family transcriptional regulator	K21757	Cytoplasmic (9.97)		24	22	20	6528	66.7	7087.9	5993	63.6	6849.1	2721.76	11.4103	Nonessential	5783	66.7	6279	5418	63.6	6192	2213.45	11.1121	Nonessential	7518	66.7	8162.9	7016	63.6	8018.3	2518.45	11.2983	Nonessential	Nonessential	5291	66.7	5744.8	4868	63.6	5563.4	1976.64	10.9488	Nonessential
CP053562	AKL02_03780	744138	745491	1353	+	Rieske 2Fe-2S domain-containing protein	K05549	Cytoplasmic (9.97)		46	46	46	7623	78.3	5634.1	7623	78.3	5932.3	2357.43	11.203	Nonessential	9070	78.3	6703.6	9070	78.3	7058.4	2523.16	11.301	Nonessential	9357	78.3	6915.7	9357	78.3	7281.7	2287.09	11.1593	Nonessential	Nonessential	7234	78.3	5346.6	7234	78.3	5629.6	2000.16	10.9659	Nonessential
CP053562	AKL02_03785	745487	745988	501	+	benzoate 1,2-dioxygenase small subunit	K05550	Cytoplasmic (9.97)		20	18	17	12316	100	24582.8	10975	100	23056.7	9162.49	13.1615	Nonessential	12292	100	24534.9	10916	100	22932.8	8197.76	13.001	Nonessential	14036	100	28016	12784	100	26857.1	8435.47	13.0423	Nonessential	Nonessential	12565	90	25079.8	11210	88.9	23550.4	8367.29	13.0305	Nonessential
CP053562	AKL02_03790	746000	747032	1032	+	ring-hydroxylating dioxygenase ferredoxin reductase family protein	K05784	Cytoplasmic (9.97)		34	30	28	6591	64.7	6386.6	6340	60	6469.4	2570.87	11.328	Nonessential	8030	64.7	7781	7803	60	7962.2	2846.24	11.4748	Nonessential	10269	64.7	9950.6	9902	60	10104.1	3173.57	11.6319	Nonessential	Nonessential	8684	64.7	8414.7	8428	60	8600	3055.52	11.5772	Nonessential
CP053562	AKL02_03795	747028	747829	801	+	1,6-dihydroxycyclohexa-2,4-diene-1-carboxylate dehydrogenase	K05783	Cytoplasmic (9.97)		22	20	20	8163	90.9	10191	7578	90	9958	3957.2	11.9503	Nonessential	9492	90.9	11850.2	8787	90	11546.6	4127.55	12.0111	Nonessential	10689	90.9	13344.6	9953	90	13078.8	4107.88	12.0042	Nonessential	Nonessential	8494	90.9	10604.2	7880	90	10354.8	3678.99	11.8451	Nonessential
CP053562	AKL02_03800	748473	748263	210	-	hypothetical protein		Unknown (2)		6	4	4	743	66.7	3538.1	514	50	2570	1021.29	9.99618	Nonessential	857	100	4081	482	100	2410	861.499	9.75071	Nonessential	957	100	4557.1	596	100	2980	935.98	9.87033	Nonessential	Nonessential	768	66.7	3657.1	483	50	2415	858.032	9.74489	Nonessential
CP053562	AKL02_03805	753738	748623	5115	-	RecQ family ATP-dependent DNA helicase	K03654	Cytoplasmic (9.97)		174	160	154	51525	69	10073.3	42225	67.5	8690.1	3453.35	11.7538	Nonessential	55723	69	10894	46131	67.5	9493.9	3393.77	11.7287	Nonessential	65140	69	12735.1	54019	67.5	11117.3	3491.8	11.7698	Nonessential	Nonessential	51797	70.1	10126.5	43262	68.8	8903.5	3163.35	11.6272	Nonessential
CP053562	AKL02_03810	754665	754059	606	-	zinc-binding dehydrogenase	K00004	Cytoplasmic (9.97)		12	12	5	1908	50	3148.5	1908	50	3312.5	1316.35	10.3623	Nonessential	2305	50	3803.6	2305	50	4001.7	1430.48	10.4823	Nonessential	2459	50	4057.8	2459	50	4269.1	1340.87	10.389	Nonessential	Nonessential	1849	50	3051.2	1849	50	3210.1	1140.53	10.1555	Nonessential
CP053562	AKL02_03815	755428	754750	678	-	hypothetical protein		Unknown (2)		88	80	80	9292	59.1	13705	9222	60	14319.9	5690.58	12.4744	Nonessential	9815	63.6	14476.4	9760	62.5	15155.3	5417.54	12.4034	Nonessential	12372	63.6	18247.8	12252	65	19024.8	5975.45	12.5448	Nonessential	Nonessential	10034	61.4	14799.4	9954	62.5	15456.5	5491.59	12.423	Nonessential
CP053562	AKL02_03820	756162	755424	738	-	hypothetical protein		Cytoplasmic (8.96)		32	28	28	11165	75	15128.7	11165	85.7	15927.2	6329.3	12.6278	Nonessential	12608	75	17084	12608	85.7	17985.7	6429.32	12.6505	Nonessential	14632	75	19826.6	14632	85.7	20873	6555.94	12.6786	Nonessential	Nonessential	11274	75	15276.4	11274	85.7	16082.7	5714.07	12.4803	Nonessential
CP053562	AKL02_03825	758127	757830	297	-	hypothetical protein		Cytoplasmic (8.96)		8	6	6	5714	100	19239.1	1475	100	5230.5	2078.55	11.0214	Nonessential	5964	100	20080.8	1681	100	5961	2130.87	11.0572	Nonessential	6643	100	22367	2131	100	7556.7	2373.46	11.2128	Nonessential	Nonessential	6188	100	20835	1561	100	5535.5	1966.72	10.9416	Nonessential
CP053562	AKL02_03830	758382	758547	165	+	helix-turn-helix domain-containing protein		Unknown (2)		4	4	4	868	100	5260.6	868	100	5528.7	2197.05	11.1014	Nonessential	815	100	4939.4	815	100	5191.1	1855.66	10.8577	Nonessential	998	100	6048.5	998	100	6356.7	1996.56	10.9633	Nonessential	Nonessential	541	100	3278.8	541	100	3445.9	1224.3	10.2577	Nonessential
CP053562	AKL02_03835	758574	758754	180	+	helix-turn-helix domain-containing protein		Unknown (2)		2	2	2	N/A	N/A	N/A	N/A	N/A	N/A	N/A	N/A	Essential	N/A	N/A	N/A	N/A	N/A	N/A	N/A	N/A	Essential	N/A	N/A	N/A	N/A	N/A	N/A	N/A	N/A	Essential	Essential	N/A	N/A	N/A	N/A	N/A	N/A	N/A	N/A	Essential
CP053562	AKL02_03840	758814	759288	474	+	hypothetical protein		Unknown (2)		16	14	14	8521	87.5	17976.8	7557	85.7	16793.3	6673.48	12.7042	Nonessential	9213	75	19436.7	8177	71.4	18171.1	6495.6	12.6652	Nonessential	10698	87.5	22569.6	9627	85.7	21393.3	6719.36	12.7141	Nonessential	Nonessential	9166	75	19337.6	8511	71.4	18913.3	6719.76	12.7142	Nonessential
CP053562	AKL02_03845	759677	759332	345	-	hypothetical protein		Cytoplasmic (8.96)		12	12	12	3331	100	9655.1	3331	100	10155.5	4035.69	11.9786	Nonessential	3918	100	11356.5	3918	100	11945.1	4270	12.06	Nonessential	4596	100	13321.7	4596	100	14012.2	4401.05	12.1036	Nonessential	Nonessential	2745	100	7956.5	2745	100	8368.9	2973.41	11.5379	Nonessential
CP053562	AKL02_03850	759879	759684	195	-	hypothetical protein		Unknown (2)		4	4	4	370	100	1897.4	370	100	2000	794.779	9.63441	Nonessential	317	100	1625.6	317	100	1713.5	612.522	9.25862	Nonessential	486	100	2492.3	486	100	2627	825.107	9.68844	Nonessential	Nonessential	249	100	1276.9	249	100	1345.9	478.189	8.90144	Nonessential
CP053562	AKL02_03855	763878	762462	1416	-	site-specific integrase		Cytoplasmic (8.96)		44	44	25	9403	59.1	6640.5	9403	59.1	6991.1	2778.19	11.4399	Nonessential	10279	59.1	7259.2	10279	59.1	7642.4	2731.92	11.4157	Nonessential	11861	63.6	8376.4	11861	63.6	8818.6	2769.81	11.4356	Nonessential	Nonessential	11512	59.1	8129.9	11512	59.1	8559.1	3040.99	11.5703	Nonessential
CP053562	AKL02_03860	763999	763825	174	-	hypothetical protein		Unknown (2)		10	10	9	2809	60	16143.7	2809	60	17024.2	6765.24	12.7239	Nonessential	3305	60	18994.3	3305	60	20030.3	7160.2	12.8058	Nonessential	3451	60	19833.3	3451	60	20915.2	6569.2	12.6815	Nonessential	Nonessential	3111	60	17879.3	3111	60	18854.5	6698.87	12.7097	Nonessential
CP053562	AKL02_03865	765027	764232	795	-	ion transporter	K08714	CytoplasmicMembrane (10)		12	12	12	5886	83.3	7403.8	5886	83.3	7796	3098.05	11.5971	Nonessential	5887	83.3	7405	5887	83.3	7797.4	2787.33	11.4447	Nonessential	6760	83.3	8503.1	6760	83.3	8953.6	2812.21	11.4575	Nonessential	Nonessential	4740	83.3	5962.3	4740	83.3	6278.1	2230.56	11.1232	Nonessential
CP053562	AKL02_03870	767270	765401	1869	-	SLC13 family permease		CytoplasmicMembrane (10)		48	42	39	16319	66.7	8731.4	15397	66.7	8669.5	3445.17	11.7504	Nonessential	19788	66.7	10587.5	18657	66.7	10505.1	3755.24	11.8747	Nonessential	21235	62.5	11361.7	20195	61.9	11371.1	3571.52	11.8023	Nonessential	Nonessential	19602	66.7	10488	18768	66.7	10567.6	3754.59	11.8744	Nonessential
CP053562	AKL02_03875	768453	767337	1116	-	Gfo/Idh/MocA family oxidoreductase		Unknown (5.41)		36	36	33	8790	72.2	7876.3	8790	72.2	8292.5	3295.35	11.6862	Nonessential	9270	72.2	8306.5	9270	72.2	8745.3	3126.17	11.6102	Nonessential	11330	72.2	10152.3	11330	72.2	10688.7	3357.18	11.713	Nonessential	Nonessential	8408	66.7	7534.1	8408	66.7	7932.1	2818.22	11.4606	Nonessential
CP053562	AKL02_03880	769553	768488	1065	-	sugar phosphate isomerase/epimerase		Cytoplasmic (8.96)		28	26	25	9538	64.3	8955.9	9538	69.2	9424.9	3745.36	11.8709	Nonessential	10831	78.6	10170	10824	76.9	10695.7	3823.38	11.9006	Nonessential	12211	71.4	11465.7	12209	69.2	12064.2	3789.21	11.8877	Nonessential	Nonessential	11237	64.3	10551.2	11237	69.2	11103.8	3945.1	11.9458	Nonessential
CP053562	AKL02_03885	770763	769620	1143	-	Gfo/Idh/MocA family oxidoreductase		Unknown (5.41)		24	24	21	8825	75	7720.9	8825	75	8126.2	3229.27	11.657	Nonessential	9643	75	8436.6	9643	75	8879.4	3174.11	11.6321	Nonessential	11574	75	10126	11574	75	10657.5	3347.39	11.7088	Nonessential	Nonessential	8522	75	7455.8	8522	75	7847.1	2788.02	11.445	Nonessential
CP053562	AKL02_03890	771539	770759	780	-	sugar phosphate isomerase/epimerase		Cytoplasmic (8.96)		26	24	22	7292	76.9	9348.7	6889	75	9296.9	3694.49	11.8512	Nonessential	8112	76.9	10400	7729	75	10430.5	3728.58	11.8644	Nonessential	9131	76.9	11706.4	8665	75	11693.7	3672.84	11.8427	Nonessential	Nonessential	7675	76.9	9839.7	7024	75	9479.1	3367.86	11.7176	Nonessential
CP053562	AKL02_03895	772665	771573	1092	-	ABC transporter ATP-binding protein	K10112	CytoplasmicMembrane (10)		30	26	22	10767	73.3	9859.9	9458	69.2	9120.5	3624.39	11.8235	Nonessential	11602	66.7	10624.5	10457	61.5	10083.9	3604.68	11.8157	Nonessential	11332	66.7	10377.3	10098	61.5	9737.7	3058.49	11.5786	Nonessential	Nonessential	11721	66.7	10733.5	11104	61.5	10707.8	3804.41	11.8935	Nonessential
CP053562	AKL02_03900	773557	772669	888	-	carbohydrate ABC transporter permease	K17317	CytoplasmicMembrane (10)		32	30	28	12187	68.8	13724.1	11959	66.7	14169.4	5630.77	12.4591	Nonessential	13243	68.8	14913.3	12988	66.7	15388.6	5500.94	12.4255	Nonessential	15572	68.8	17536	15193	66.7	18001.2	5653.95	12.465	Nonessential	Nonessential	12030	68.8	13547.3	11798	66.7	13978.7	4966.53	12.278	Nonessential
CP053562	AKL02_03905	774438	773553	885	-	sugar ABC transporter permease	K17316	CytoplasmicMembrane (10)		30	26	25	6800	66.7	7683.6	6681	61.5	7944.1	3156.9	11.6243	Nonessential	7591	73.3	8577.4	7459	69.2	8869.2	3170.46	11.6305	Nonessential	8644	73.3	9767.2	8470	69.2	10071.3	3163.27	11.6272	Nonessential	Nonessential	7574	73.3	8558.2	7488	69.2	8903.7	3163.42	11.6273	Nonessential
CP053562	AKL02_03910	775788	774543	1245	-	carbohydrate ABC transporter substrate-binding protein	K17315	Periplasmic (10)		34	32	31	12691	70.6	10193.6	12691	75	10727.8	4263.11	12.0577	Nonessential	14183	70.6	11392	14183	75	11989	4285.69	12.0653	Nonessential	15571	70.6	12506.8	15571	75	13162.3	4134.11	12.0134	Nonessential	Nonessential	11043	70.6	8869.9	11043	75	9334.7	3316.55	11.6955	Nonessential
CP053562	AKL02_03915	775986	777063	1077	+	LacI family transcriptional regulator	K05499	Cytoplasmic (9.97)		14	14	13	2971	71.4	2758.6	2971	71.4	2904.2	1154.1	10.1726	Nonessential	3266	71.4	3032.5	3266	71.4	3192.6	1141.25	10.1564	Nonessential	3765	71.4	3495.8	3765	71.4	3680.4	1155.97	10.1749	Nonessential	Nonessential	2240	71.4	2079.9	2240	71.4	2189.6	777.949	9.60353	Nonessential
CP053562	AKL02_03920	777327	777579	252	+	UTRA domain-containing protein		Unknown (2)		10	10	7	2798	60	11103.2	2798	60	11707.1	4652.28	12.1837	Nonessential	2678	60	10627	2678	60	11205	4005.44	11.9677	Nonessential	3477	60	13797.6	3477	60	14548.1	4569.37	12.1578	Nonessential	Nonessential	2321	60	9210.3	2321	60	9711.3	3450.36	11.7525	Nonessential
CP053562	AKL02_03925	779044	777910	1134	-	Gfo/Idh/MocA family oxidoreductase	K00010	Cytoplasmic (8.96)		26	26	23	10207	61.5	9000.9	10207	61.5	9477.3	3766.18	11.8789	Nonessential	11211	61.5	9886.2	11211	61.5	10409.5	3721.07	11.8615	Nonessential	12708	61.5	11206.3	12708	61.5	11799.4	3706.04	11.8557	Nonessential	Nonessential	11808	61.5	10412.7	11808	61.5	10963.8	3895.36	11.9275	Nonessential
CP053562	AKL02_03930	779729	779054	675	-	GntR family transcriptional regulator	K03710	Cytoplasmic (9.97)		22	20	19	3997	72.7	5921.5	3210	70	5007.8	1990.05	10.9586	Nonessential	4489	72.7	6650.4	3657	70	5705.1	2039.39	10.9939	Nonessential	5764	72.7	8539.3	4903	70	7649	2402.45	11.2303	Nonessential	Nonessential	4843	72.7	7174.8	3905	70	6092	2164.44	11.0798	Nonessential
CP053562	AKL02_03935	779863	781018	1155	+	LLM class flavin-dependent oxidoreductase	K04091	Cytoplasmic (9.97)		40	38	33	6627	60	5737.7	6627	63.2	6041	2400.63	11.2292	Nonessential	8222	60	7118.6	8222	63.2	7495	2679.23	11.3876	Nonessential	8913	60	7716.9	8913	63.2	8124.9	2551.93	11.3174	Nonessential	Nonessential	8171	60	7074.5	8171	63.2	7448.5	2646.4	11.3698	Nonessential
CP053562	AKL02_03940	781017	781908	891	+	aldo/keto reductase		Cytoplasmic (9.97)		22	20	13	3105	63.6	3484.8	2954	60	3491.7	1387.56	10.4383	Nonessential	3593	63.6	4032.5	3425	60	4048.5	1447.21	10.4991	Nonessential	3938	63.6	4419.8	3842	60	4541.4	1426.4	10.4782	Nonessential	Nonessential	2830	63.6	3176.2	2715	60	3209.2	1140.21	10.1551	Nonessential
CP053562	AKL02_03945	781907	782426	519	+	flavin reductase family protein		Unknown (2)	CHRVACH	8	8	8	2320	75	4470.1	2320	75	4705.9	1870.07	10.8689	Nonessential	2897	75	5581.9	2897	75	5876.3	2100.59	11.0366	Nonessential	3013	75	5805.4	3013	75	6111.6	1919.58	10.9066	Nonessential	Nonessential	3121	75	6013.5	3121	75	6330.6	2249.22	11.1352	Nonessential
CP053562	AKL02_03950	782508	783096	588	+	TRAP transporter small permease subunit		CytoplasmicMembrane (10)		4	4	4	444	50	755.1	444	50	794.3	315.646	8.30217	Growth Defect	361	50	613.9	361	50	645.8	230.853	7.85083	Growth Defect	489	50	831.6	489	50	874.8	274.764	8.10205	Growth Defect	Growth Defect	494	50	840.1	494	50	883.7	313.972	8.29449	Growth Defect
CP053562	AKL02_03955	783095	784385	1290	+	TRAP transporter large permease	K21393	CytoplasmicMembrane (10)		30	24	22	4770	73.3	3697.7	4040	66.7	3295.3	1309.52	10.3548	Nonessential	5091	73.3	3946.5	4276	66.7	3487.8	1246.78	10.284	Nonessential	5732	73.3	4443.4	4789	66.7	3906.2	1226.89	10.2608	Nonessential	Nonessential	5170	73.3	4007.8	4134	66.7	3371.9	1198.01	10.2264	Nonessential
CP053562	AKL02_03960	784415	785486	1071	+	TRAP transporter substrate-binding protein DctP	K21395	Periplasmic (9.76)		34	34	31	13567	70.6	12667.6	13567	70.6	13340.2	5301.25	12.3721	Nonessential	15813	70.6	14764.7	15813	70.6	15548.7	5558.17	12.4404	Nonessential	18410	70.6	17189.5	18410	70.6	18102.3	5685.7	12.4731	Nonessential	Nonessential	16764	70.6	15652.7	16764	70.6	16483.8	5856.58	12.5158	Nonessential
CP053562	AKL02_03965	786094	785555	539	-	transposase		Unknown (2)		24	20	18	2424	50	4497.2	1565	50	3056.6	1214.66	10.2463	Nonessential	2522	50	4679	1727	50	3373	1205.74	10.2357	Nonessential	2897	50	5374.8	1917	50	3744.1	1175.97	10.1996	Nonessential	Nonessential	2148	58.3	3985.2	1433	60	2798.8	994.394	9.95767	Nonessential
CP053562	AKL02_03970	787253	786248	1005	-	ABC transporter permease	K10440	CytoplasmicMembrane (10)		24	20	20	5319	66.7	5292.5	4915	70	5146.6	2045.2	10.998	Nonessential	6441	66.7	6409	5852	70	6127.7	2190.46	11.097	Nonessential	7559	66.7	7521.4	6893	70	7217.8	2267.02	11.1466	Nonessential	Nonessential	7218	66.7	7182.1	6788	70	7107.9	2525.39	11.3023	Nonessential
CP053562	AKL02_03975	788779	787252	1527	-	sugar ABC transporter ATP-binding protein	K10441	CytoplasmicMembrane (7.88)		34	32	29	10005	64.7	6552.1	10005	68.8	6895.2	2740.08	11.42	Nonessential	11236	52.9	7358.2	11236	56.2	7743.6	2768.09	11.4347	Nonessential	12887	64.7	8439.4	12887	68.8	8881.5	2789.57	11.4458	Nonessential	Nonessential	11405	52.9	7468.9	11405	56.2	7860.1	2792.64	11.4474	Nonessential
CP053562	AKL02_03980	789915	788844	1071	-	TMAO reductase system periplasmic protein TorT	K11930	Periplasmic (9.76)		36	36	33	6581	66.7	6144.7	6581	66.7	6471	2571.51	11.3284	Nonessential	7230	66.7	6750.7	7230	66.7	7109.1	2541.28	11.3113	Nonessential	8955	72.2	8361.3	8955	72.2	8805.3	2765.63	11.4334	Nonessential	Nonessential	6856	72.2	6401.5	6856	72.2	6741.4	2395.17	11.2259	Nonessential
CP053562	AKL02_03985	790966	789997	969	-	biotin-dependent carboxyltransferase		Cytoplasmic (9.97)		22	20	18	2813	54.5	2903	2813	60	3054.3	1213.75	10.2453	Nonessential	2780	54.5	2868.9	2780	60	3018.5	1079.02	10.0755	Nonessential	3175	54.5	3276.6	3175	60	3447.3	1082.75	10.0805	Nonessential	Nonessential	2855	54.5	2946.3	2855	60	3099.9	1101.37	10.1051	Nonessential
CP053562	AKL02_03990	791831	790955	876	-	carboxyltransferase domain-containing protein	K01941	Cytoplasmic (9.97)		36	34	33	9626	83.3	10988.6	8919	82.4	10720	4260.01	12.0566	Nonessential	10437	83.3	11914.4	9867	82.4	11859.4	4239.36	12.0496	Nonessential	12873	83.3	14695.2	12032	82.4	14461.5	4542.17	12.1492	Nonessential	Nonessential	10085	83.3	11512.6	9456	82.4	11365.4	4038.05	11.9794	Nonessential
CP053562	AKL02_03995	793214	791840	1374	-	acetyl-CoA carboxylase biotin carboxylase subunit	K01961	Cytoplasmic (9.97)		36	32	29	6904	66.7	5024.7	5190	62.5	3977	1580.42	10.6261	Nonessential	7153	66.7	5206	5703	62.5	4370.1	1562.17	10.6093	Nonessential	8041	66.7	5852.3	6451	62.5	4943.3	1552.63	10.6005	Nonessential	Nonessential	6589	66.7	4795.5	5847	62.5	4480.5	1591.89	10.6365	Nonessential
CP053562	AKL02_04000	793452	793218	234	-	biotin carboxyl carrier domain-containing protein	K02160	Unknown (2)		6	6	6	647	66.7	2765	647	66.7	2914.4	1158.15	10.1776	Nonessential	728	66.7	3111.1	728	66.7	3279.3	1172.25	10.1951	Nonessential	732	66.7	3128.2	732	66.7	3297.3	1035.64	10.0163	Nonessential	Nonessential	634	66.7	2709.4	634	66.7	2855.9	1014.68	9.98681	Nonessential
CP053562	AKL02_04005	794253	793464	789	-	5-oxoprolinase subunit PxpA	K07160	Cytoplasmic (8.96)		20	20	15	3018	60	3825.1	3018	60	4024	1599.1	10.643	Nonessential	3437	60	4356.1	3437	60	4582.7	1638.17	10.6779	Nonessential	4134	60	5239.5	4134	60	5512	1731.25	10.7576	Nonessential	Nonessential	3355	60	4252.2	3355	60	4473.3	1589.33	10.6342	Nonessential
CP053562	AKL02_04010	794478	795384	906	+	LysR family transcriptional regulator		Cytoplasmic (9.26)		34	30	28	10484	76.5	11571.7	9425	73.3	10946.6	4350.06	12.0868	Nonessential	12332	76.5	13611.5	11184	73.3	12989.5	4643.34	12.1809	Nonessential	13682	76.5	15101.5	12334	73.3	14325.2	4499.36	12.1355	Nonessential	Nonessential	12120	70.6	13377.5	11061	66.7	12846.7	4564.34	12.1562	Nonessential
CP053562	AKL02_04015	795665	796922	1257	+	Glu/Leu/Phe/Val dehydrogenase	K00262	Cytoplasmic (9.97)		50	46	44	8701	72	6922	8670	73.9	7261.3	2885.56	11.4946	Nonessential	10402	72	8275.3	10352	73.9	8670	3099.25	11.5977	Nonessential	11980	72	9530.6	11914	73.9	9978.2	3134.03	11.6138	Nonessential	Nonessential	11465	72	9120.9	11444	73.9	9584.6	3405.34	11.7336	Nonessential
CP053562	AKL02_04020	798222	797169	1053	-	2,3-butanediol dehydrogenase	K00004	Cytoplasmic (9.97)		20	20	12	4077	60	3871.8	4077	60	4077	1620.16	10.6619	Nonessential	4051	60	3847.1	4051	60	4051	1448.11	10.5	Nonessential	4995	60	4743.6	4995	60	4995	1568.87	10.6155	Nonessential	Nonessential	3974	50	3774	3974	50	3974	1411.93	10.4635	Nonessential
CP053562	AKL02_04025	800086	798286	1800	-	NAD(P)/FAD-dependent oxidoreductase	K07222	Cytoplasmic (9.97)		58	54	53	14449	62.1	8027.2	13177	59.3	7705.8	3062.2	11.5804	Nonessential	16119	62.1	8955	14780	59.3	8643.3	3089.71	11.5933	Nonessential	18891	62.1	10495	17302	59.3	10118.1	3177.97	11.6339	Nonessential	Nonessential	16573	58.6	9207.2	15008	55.6	8776.6	3118.26	11.6065	Nonessential
CP053562	AKL02_04030	801979	800227	1752	-	sigma-54-dependent Fis family transcriptional regulator	K21405	Cytoplasmic (9.97)		32	30	26	6529	62.5	3726.6	6529	66.7	3923.7	1559.24	10.6066	Nonessential	7298	56.2	4165.5	7298	60	4385.8	1567.79	10.6145	Nonessential	8383	62.5	4784.8	8383	66.7	5037.9	1582.34	10.6278	Nonessential	Nonessential	6525	56.2	3724.3	6525	60	3921.3	1393.21	10.4442	Nonessential
CP053562	AKL02_04035	802417	804394	1977	+	AsmA family protein	K07289	OuterMembrane (9.52)		16	14	12	979	62.5	495.2	979	71.4	521.3	207.159	7.6946	Growth Defect	1074	62.5	543.2	1074	71.4	571.9	204.436	7.67551	Growth Defect	1628	62.5	823.5	1628	71.4	866.9	272.282	8.08896	Growth Defect	Growth Defect	1600	62.5	809.3	1600	71.4	852	302.71	8.24179	Growth Defect
CP053562	AKL02_04040	804782	805889	1107	+	AAA family ATPase		Cytoplasmic (9.97)		34	34	33	7329	88.2	6620.6	7329	88.2	6966.7	2768.49	11.4349	Nonessential	7709	88.2	6963.9	7709	88.2	7327.9	2619.49	11.3551	Nonessential	8606	88.2	7774.2	8606	88.2	8180.6	2569.42	11.3272	Nonessential	Nonessential	7287	88.2	6582.7	7287	88.2	6926.8	2461.04	11.2651	Nonessential
CP053562	AKL02_04045	805927	806734	807	+	hypothetical protein		Cytoplasmic (8.96)		38	36	33	9663	68.4	11974	9458	66.7	12331.2	4900.29	12.2587	Nonessential	11236	68.4	13923.2	10978	66.7	14312.9	5116.41	12.3209	Nonessential	12173	68.4	15084.3	11859	66.7	15461.5	4856.26	12.2456	Nonessential	Nonessential	9281	68.4	11500.6	9154	66.7	11934.8	4240.35	12.05	Nonessential
CP053562	AKL02_04050	807379	806914	465	-	MAPEG family protein		CytoplasmicMembrane (10)		20	18	18	6255	80	13451.6	5752	77.8	13013.6	5171.47	12.3364	Nonessential	7448	80	16017.2	6730	77.8	15226.2	5442.89	12.4102	Nonessential	8470	80	18215.1	7792	77.8	17629	5537.04	12.4349	Nonessential	Nonessential	7980	80	17161.3	7142	77.8	16158.4	5740.97	12.4871	Nonessential
CP053562	AKL02_04055	807772	807436	336	-	YegP family protein	K09946	Unknown (2)		20	20	20	7130	80	21220.2	7130	80	22351.1	8882.09	13.1167	Nonessential	7209	90	21455.4	7209	90	22598.7	8078.33	12.9798	Nonessential	10082	80	30006	10082	80	31605	9926.73	13.2771	Growth Advantage	Uncertain	6310	80	18779.8	6310	80	19780.6	7027.91	12.7789	Nonessential
CP053562	AKL02_04060	807965	808496	531	+	universal stress protein		Cytoplasmic (8.96)		8	8	7	2127	25	4005.6	2127	25	4220.2	1677.06	10.7117	Nonessential	2391	25	4502.8	2391	25	4744	1695.83	10.7278	Nonessential	2789	25	5252.4	2789	25	5533.7	1738.06	10.7633	Nonessential	Nonessential	2290	25	4312.6	2290	25	4543.7	1614.34	10.6567	Nonessential
CP053562	AKL02_04065	811909	808699	3210	-	autotransporter domain-containing protein		Unknown (6.26)		142	134	131	36642	74.6	11415	34081	73.1	11174.1	4440.47	12.1165	Nonessential	40899	76.1	12741.1	38215	74.6	12529.5	4478.9	12.1289	Nonessential	44880	74.6	13981.3	41670	73.1	13662.3	4291.15	12.0672	Nonessential	Nonessential	40313	74.6	12558.6	37541	73.1	12308.5	4373.12	12.0944	Nonessential
CP053562	AKL02_04070	813168	812283	885	-	DMT family transporter		CytoplasmicMembrane (10)		18	16	8	5412	55.6	6115.3	4603	50	5473.2	2174.99	11.0868	Nonessential	6216	55.6	7023.7	5579	50	6633.8	2371.38	11.2115	Nonessential	6714	55.6	7586.4	6049	50	7192.6	2259.1	11.1415	Nonessential	Nonessential	5603	55.6	6331.1	5311	50	6315.1	2243.71	11.1317	Nonessential
CP053562	AKL02_04075	813761	813296	465	-	GNAT family N-acetyltransferase		Cytoplasmic (8.96)		10	8	7	1531	80	3292.5	1425	75	3224	1281.18	10.3233	Nonessential	1980	80	4258.1	1907	75	4314.5	1542.3	10.5909	Nonessential	2259	80	4858.1	2149	75	4862	1527.09	10.5766	Nonessential	Nonessential	2123	80	4565.6	2049	75	4635.7	1647.03	10.6857	Nonessential
CP053562	AKL02_04080	814318	813820	498	-	DUF1772 domain-containing protein		CytoplasmicMembrane (10)		16	16	16	3651	62.5	7331.3	3651	62.5	7718.8	3067.37	11.5828	Nonessential	3758	62.5	7546.2	3758	62.5	7945	2840.09	11.4717	Nonessential	4503	62.5	9042.2	4503	62.5	9520.1	2990.14	11.546	Nonessential	Nonessential	4460	62.5	8955.8	4460	62.5	9429.2	3350.13	11.71	Nonessential
CP053562	AKL02_04085	814901	814472	429	-	DUF4345 domain-containing protein		CytoplasmicMembrane (10)		10	10	10	1889	60	4403.3	1889	60	4629.9	1839.87	10.8454	Nonessential	1746	60	4069.9	1746	60	4279.4	1529.75	10.5791	Nonessential	2008	60	4680.7	2008	60	4921.6	1545.81	10.5941	Nonessential	Nonessential	1436	80	3347.3	1436	80	3519.6	1250.49	10.2883	Nonessential
CP053562	AKL02_04090	815754	814926	828	-	NAD(P)H-binding protein		Cytoplasmic (8.96)		18	18	18	3131	55.6	3781.4	3131	55.6	3978.4	1580.97	10.6266	Nonessential	3695	55.6	4462.6	3695	55.6	4695	1678.31	10.7128	Nonessential	4234	55.6	5113.5	4234	55.6	5379.9	1689.76	10.7226	Nonessential	Nonessential	3367	55.6	4066.4	3367	55.6	4278.3	1520.05	10.5699	Nonessential
CP053562	AKL02_04095	816866	815861	1005	-	AraC family transcriptional regulator		Cytoplasmic (9.97)		34	32	29	6115	64.7	6084.6	6115	68.8	6403.1	2544.52	11.3132	Nonessential	6545	58.8	6512.4	6545	62.5	6853.4	2449.88	11.2585	Nonessential	6978	70.6	6943.3	6978	75	7306.8	2294.97	11.1643	Nonessential	Nonessential	5842	64.7	5812.9	5842	68.8	6117.3	2173.43	11.0858	Nonessential
CP053562	AKL02_04100	818051	817136	915	-	AraC family transcriptional regulator		CytoplasmicMembrane (8.46)		26	20	19	7185	69.2	7852.5	3487	60	4012.7	1594.6	10.639	Nonessential	7505	69.2	8202.2	3931	60	4523.6	1617.04	10.6591	Nonessential	9369	69.2	10239.3	5032	60	5790.6	1818.75	10.8287	Nonessential	Nonessential	6307	69.2	6892.9	3785	60	4355.6	1547.51	10.5957	Nonessential
CP053562	AKL02_04105	819062	818108	954	-	alpha/beta hydrolase	K06889	Unknown (2)		28	28	25	13990	64.3	14664.6	13990	64.3	15441.5	6136.29	12.5832	Nonessential	16056	71.4	16830.2	16056	71.4	17721.9	6335.02	12.6291	Nonessential	18278	64.3	19159.3	18278	64.3	20174.4	6336.52	12.6295	Nonessential	Nonessential	15092	71.4	15819.7	15092	71.4	16657.8	5918.4	12.531	Nonessential
CP053562	AKL02_04110	819162	819915	753	+	autoinducer binding domain-containing protein	K07782	Cytoplasmic (8.96)		28	24	23	6894	78.6	9155.4	6604	75	9236.4	3670.45	11.8417	Nonessential	8182	78.6	10865.9	7810	75	10923.1	3904.66	11.931	Nonessential	10506	78.6	13952.2	10087	75	14107.7	4431.05	12.1134	Nonessential	Nonessential	8396	78.6	11150.1	8152	75	11401.4	4050.84	11.984	Nonessential
CP053562	AKL02_04115	820402	820813	411	+	FMN-binding protein		Unknown (2.5)		18	16	15	5630	77.8	13698.3	4470	75	11461.5	4554.68	12.1531	Nonessential	6454	77.8	15703.2	5228	75	13405.1	4791.9	12.2264	Nonessential	7437	77.8	18094.9	6060	75	15538.5	4880.45	12.2528	Nonessential	Nonessential	6097	77.8	14834.5	5149	75	13202.6	4690.79	12.1956	Nonessential
CP053562	AKL02_04120	820820	821567	747	+	FAD:protein FMN transferase	K03734	Cytoplasmic (8.96)		26	26	24	7234	46.2	9684.1	7234	46.2	10188.7	4048.88	11.9833	Nonessential	8618	46.2	11536.8	8618	46.2	12138	4338.95	12.0831	Nonessential	9485	46.2	12697.5	9485	46.2	13359.2	4195.95	12.0348	Nonessential	Nonessential	7676	46.2	10275.8	7676	46.2	10811.3	3841.18	11.9073	Nonessential
CP053562	AKL02_04125	821563	823090	1527	+	hypothetical protein		CytoplasmicMembrane (10)		56	56	54	21836	78.6	14299.9	21836	78.6	15048.9	5980.27	12.546	Nonessential	23824	78.6	15601.8	23824	78.6	16419	5869.28	12.519	Nonessential	27368	78.6	17922.7	27368	78.6	18861.5	5924.16	12.5324	Nonessential	Nonessential	21666	78.6	14188.6	21666	78.6	14931.8	5305.16	12.3732	Nonessential
CP053562	AKL02_04130	824032	823222	810	-	zinc-dependent peptidase	K09933	CytoplasmicMembrane (9.82)		16	14	14	3852	87.5	4755.6	3852	100	5009.1	1990.56	10.959	Nonessential	3792	87.5	4681.5	3792	100	4931.1	1762.71	10.7836	Nonessential	4300	87.5	5308.6	4300	100	5591.7	1756.28	10.7783	Nonessential	Nonessential	3034	87.5	3745.7	3034	100	3945.4	1401.77	10.453	Nonessential
CP053562	AKL02_04135	824413	824671	258	+	hypothetical protein	K09982	Unknown (2)		14	14	14	3167	71.4	12275.2	3167	71.4	12926.5	5136.85	12.3267	Nonessential	3624	57.1	14046.5	3624	57.1	14791.8	5287.6	12.3684	Nonessential	4102	71.4	15899.2	4102	71.4	16742.9	5258.73	12.3605	Nonessential	Nonessential	3661	57.1	14189.9	3661	57.1	14942.9	5309.11	12.3743	Nonessential
CP053562	AKL02_04140	824878	825067	189	+	hypothetical protein		CytoplasmicMembrane (9.82)		4	4	4	124	50	656.1	124	50	688.9	273.762	8.09678	Growth Defect	141	50	746	141	50	783.3	280.005	8.12931	Growth Defect	94	50	497.4	94	50	522.2	164.016	7.3577	Essential	Uncertain	95	50	502.6	95	50	527.8	187.524	7.55093	Growth Defect
CP053562	AKL02_04145	825063	826020	957	+	NAD(P)-dependent alcohol dehydrogenase		CytoplasmicMembrane (7.88)		22	22	19	3533	63.6	3691.7	3533	63.6	3886.7	1544.53	10.593	Nonessential	3887	63.6	4061.7	3887	63.6	4276.1	1528.57	10.578	Nonessential	4702	63.6	4913.3	4702	63.6	5172.7	1624.68	10.6659	Nonessential	Nonessential	3766	63.6	3935.2	3766	63.6	4143	1471.98	10.5235	Nonessential
CP053562	AKL02_04150	826990	826036	954	-	NAD(P)-dependent alcohol dehydrogenase		Cytoplasmic (9.97)		18	16	15	3528	77.8	3698.1	2508	75	2768.2	1100.05	10.1034	Nonessential	3857	66.7	4043	2643	62.5	2917.2	1042.81	10.0263	Nonessential	4387	66.7	4598.5	2961	62.5	3268.2	1026.5	10.0035	Nonessential	Nonessential	2997	66.7	3141.5	2098	62.5	2315.7	822.752	9.68431	Nonessential
CP053562	AKL02_04155	828437	827096	1341	-	HAMP domain-containing protein	K02484	CytoplasmicMembrane (9.99)		24	22	22	7321	66.7	5459.4	5328	63.6	4182.1	1661.92	10.6986	Nonessential	8671	66.7	6466.1	6457	63.6	5068.3	1811.76	10.8232	Nonessential	9630	66.7	7181.2	7418	63.6	5822.6	1828.8	10.8367	Nonessential	Nonessential	7552	66.7	5631.6	6207	63.6	4872.1	1731.02	10.7574	Nonessential
CP053562	AKL02_04160	829093	828433	660	-	response regulator transcription factor	K02483	Cytoplasmic (9.97)		12	10	9	3156	83.3	4781.8	3068	80	4893.1	1944.47	10.9252	Nonessential	3224	83.3	4884.8	3123	80	4980.9	1780.52	10.7981	Nonessential	3857	83.3	5843.9	3681	80	5870.8	1843.94	10.8486	Nonessential	Nonessential	3634	83.3	5506.1	3410	80	5438.6	1932.3	10.9161	Nonessential
CP053562	AKL02_04165	829237	829555	318	+	PepSY domain-containing protein		Unknown (4.9)		4	4	4	156	100	490.6	156	100	516.6	205.291	7.68153	Growth Defect	169	100	531.4	169	100	559.6	200.039	7.64414	Growth Defect	149	100	468.6	149	100	493.4	154.971	7.27585	Essential	Uncertain	122	100	383.6	122	100	404	143.538	7.16529	Essential
CP053562	AKL02_04170	829547	830225	678	+	cytochrome B		CytoplasmicMembrane (10)		18	16	15	2201	55.6	3246.3	2201	62.5	3417.7	1358.16	10.4074	Nonessential	2671	44.4	3939.5	2671	50	4147.5	1482.6	10.5339	Nonessential	2840	44.4	4188.8	2840	50	4409.9	1385.09	10.4358	Nonessential	Nonessential	3058	44.4	4510.3	3058	50	4748.4	1687.07	10.7203	Nonessential
CP053562	AKL02_04175	830399	830798	399	+	PepSY domain-containing protein		Unknown (2.5)		8	8	7	2041	50	5115.3	2041	50	5385.2	2140.02	11.0634	Nonessential	2161	50	5416	2161	50	5701.8	2038.21	10.9931	Nonessential	2859	50	7165.4	2859	50	7543.5	2369.32	11.2103	Nonessential	Nonessential	3166	50	7934.8	3166	50	8353.6	2967.97	11.5353	Nonessential
CP053562	AKL02_04180	830837	831308	471	+	DUF2271 domain-containing protein		Unknown (2.5)		26	24	23	4809	84.6	10210.2	3758	83.3	8407.2	3340.93	11.706	Nonessential	5656	84.6	12008.5	4600	83.3	10290.8	3678.64	11.845	Nonessential	6794	92.3	14424.6	5632	91.7	12599.6	3957.37	11.9503	Nonessential	Nonessential	5041	76.9	10702.8	3883	75	8686.8	3086.36	11.5917	Nonessential
CP053562	AKL02_04185	831319	833527	2208	+	N-acetylglucosamine transferase	K00380	CytoplasmicMembrane (10)		40	38	34	9253	70	4190.7	7850	68.4	3741.7	1486.91	10.5381	Nonessential	10800	75	4891.3	9046	73.7	4311.7	1541.3	10.5899	Nonessential	11679	70	5289.4	9799	68.4	4670.6	1466.98	10.5186	Nonessential	Nonessential	11083	75	5019.5	9236	73.7	4402.3	1564.11	10.6111	Nonessential
CP053562	AKL02_04190	833507	834473	966	+	FAD:protein FMN transferase	K03734	Unknown (2)		14	12	11	478	57.1	494.8	478	66.7	520.7	206.921	7.69293	Growth Defect	527	42.9	545.5	527	50	574.1	205.223	7.68105	Growth Defect	682	57.1	706	682	66.7	742.9	233.335	7.86626	Growth Defect	Growth Defect	549	57.1	568.3	549	66.7	598	212.465	7.73108	Growth Defect
CP053562	AKL02_04195	835429	834499	930	-	LysR family transcriptional regulator		Unknown (4.99)		8	6	6	1171	75	1259.1	598	66.7	676.5	268.834	8.07057	Growth Defect	1230	75	1322.6	706	66.7	798.6	285.474	8.15722	Growth Defect	1752	75	1883.9	710	66.7	803.2	252.275	7.97885	Growth Defect	Growth Defect	1283	75	1379.6	727	66.7	822.4	292.193	8.19078	Growth Defect
CP053562	AKL02_04200	835575	836337	762	+	HAD hydrolase-like protein		CytoplasmicMembrane (9.82)		2	2	2	N/A	N/A	N/A	N/A	N/A	N/A	N/A	N/A	Essential	N/A	N/A	N/A	N/A	N/A	N/A	N/A	N/A	Essential	N/A	N/A	N/A	N/A	N/A	N/A	N/A	N/A	Essential	Essential	N/A	N/A	N/A	N/A	N/A	N/A	N/A	N/A	Essential
CP053562	AKL02_04205	836330	837260	930	+	ABC transporter permease	K13890	CytoplasmicMembrane (10)		18	16	16	4936	66.7	5307.5	3988	62.5	4516.4	1794.77	10.8096	Nonessential	6115	66.7	6575.3	5110	62.5	5787.1	2068.71	11.0145	Nonessential	6410	66.7	6892.5	5439	62.5	6159.7	1934.68	10.9179	Nonessential	Nonessential	6539	66.7	7031.2	5473	62.5	6198.2	2202.18	11.1047	Nonessential
CP053562	AKL02_04210	837264	838146	882	+	ABC transporter permease	K02034	CytoplasmicMembrane (10)		14	12	11	4131	28.6	4683.7	4131	33.3	4929.6	1958.97	10.9359	Nonessential	5643	28.6	6398	5643	33.3	6733.9	2407.16	11.2331	Nonessential	6740	42.9	7641.7	6740	50	8043	2526.2	11.3028	Nonessential	Nonessential	4987	28.6	5654.2	4987	33.3	5951.1	2114.38	11.046	Nonessential
CP053562	AKL02_04215	838209	839775	1566	+	ABC transporter substrate-binding protein	K02035	Periplasmic (9.76)		56	52	49	9479	71.4	6053	8335	69.2	5601.5	2225.98	11.1202	Nonessential	10732	67.9	6853.1	9349	65.4	6282.9	2245.94	11.1331	Nonessential	12412	67.9	7925.9	10835	65.4	7281.6	2287.06	11.1593	Nonessential	Nonessential	10143	64.3	6477	8837	61.5	5938.8	2110.01	11.043	Nonessential
CP053562	AKL02_04220	839844	840720	876	+	metallophosphoesterase-domain-containing protein	K03651	Cytoplasmic (8.96)		22	22	22	2248	63.6	2566.2	2248	63.6	2701.9	1073.71	10.0684	Nonessential	2587	63.6	2953.2	2587	63.6	3109.4	1111.51	10.1183	Nonessential	3364	63.6	3840.2	3364	63.6	4043.3	1269.95	10.3106	Nonessential	Nonessential	2635	63.6	3008	2635	63.6	3167.1	1125.25	10.136	Nonessential
CP053562	AKL02_04225	840723	842562	1839	+	ABC transporter ATP-binding protein		CytoplasmicMembrane (9.99)		30	26	24	3950	46.7	2147.9	3950	53.8	2261	898.498	9.81137	Nonessential	5097	40	2771.6	5096	38.5	2917	1042.74	10.0262	Nonessential	5880	40	3197.4	5880	46.2	3365.8	1057.15	10.046	Nonessential	Nonessential	5219	40	2838	5219	46.2	2987.4	1061.4	10.0518	Nonessential
CP053562	AKL02_04230	843410	842594	816	-	helix-turn-helix transcriptional regulator		Cytoplasmic (9.26)		26	24	23	2841	38.5	3481.6	2841	41.7	3665.8	1456.75	10.5085	Nonessential	3224	38.5	3951	3224	41.7	4160	1487.07	10.5383	Nonessential	3351	38.5	4106.6	3351	41.7	4323.9	1358.08	10.4074	Nonessential	Nonessential	3463	38.5	4243.9	3463	41.7	4468.4	1587.59	10.6326	Nonessential
CP053562	AKL02_04235	843567	844884	1317	+	glutamine synthetase	K01915	Cytoplasmic (9.97)		42	36	35	5744	76.2	4361.4	5178	72.2	4139.1	1644.83	10.6837	Nonessential	6761	71.4	5133.6	6132	66.7	4901.7	1752.2	10.775	Nonessential	7449	71.4	5656	6515	66.7	5207.8	1635.7	10.6757	Nonessential	Nonessential	5976	71.4	4537.6	5429	66.7	4339.7	1541.86	10.5905	Nonessential
CP053562	AKL02_04240	844958	846068	1110	+	extracellular solute-binding protein	K11069	Periplasmic (9.76)		26	24	22	9152	84.6	8245	9152	91.7	8674.9	3447.31	11.7513	Nonessential	9884	84.6	8904.5	9884	91.7	9368.7	3349.02	11.7095	Nonessential	11926	84.6	10744.1	11926	91.7	11304.3	3550.54	11.7938	Nonessential	Nonessential	11338	76.9	10214.4	11338	83.3	10746.9	3818.3	11.8987	Nonessential
CP053562	AKL02_04245	846130	847219	1089	+	ABC transporter ATP-binding protein	K11072	Cytoplasmic (9.12)		38	36	34	7587	68.4	6966.9	7323	66.7	7075.4	2811.69	11.4572	Nonessential	8128	68.4	7463.7	7930	66.7	7661.8	2738.85	11.4194	Nonessential	9891	68.4	9082.6	9602	66.7	9277.3	2913.88	11.5087	Nonessential	Nonessential	7951	68.4	7301.2	7831	66.7	7566.2	2688.22	11.3924	Nonessential
CP053562	AKL02_04250	847222	848095	873	+	ABC transporter permease	K11071	CytoplasmicMembrane (10)		22	22	20	3677	54.5	4211.9	3677	54.5	4435.5	1762.62	10.7835	Nonessential	4356	54.5	4989.7	4356	54.5	5254.5	1878.32	10.8752	Nonessential	5281	54.5	6049.3	5281	54.5	6370.3	2000.83	10.9664	Nonessential	Nonessential	4219	54.5	4832.8	4219	54.5	5089.3	1808.19	10.8203	Nonessential
CP053562	AKL02_04255	848087	848921	834	+	ABC transporter permease	K11070	CytoplasmicMembrane (10)		26	26	26	7395	61.5	8866.9	7395	61.5	9337.1	3710.46	11.8574	Nonessential	8547	61.5	10248.2	8547	61.5	10791.7	3857.69	11.9135	Nonessential	10369	61.5	12432.9	10369	61.5	13092.2	4112.09	12.0057	Nonessential	Nonessential	9391	61.5	11260.2	9391	61.5	11857.3	4212.81	12.0406	Nonessential
CP053562	AKL02_04260	848942	850118	1176	+	iron-containing alcohol dehydrogenase		Cytoplasmic (9.97)		10	10	9	634	40	539.1	634	40	567.6	225.558	7.81736	Growth Defect	768	40	653.1	768	40	687.6	245.795	7.94131	Growth Defect	910	40	773.8	910	40	814.7	255.887	7.99936	Growth Defect	Growth Defect	1165	40	990.6	1165	40	1043	370.571	8.5336	Nonessential
CP053562	AKL02_04265	850471	851542	1071	+	LacI family DNA-binding transcriptional regulator	K02529	Cytoplasmic (9.97)		36	36	34	5749	66.7	5367.9	5749	66.7	5652.9	2246.4	11.1334	Nonessential	6469	61.1	6040.1	6469	61.1	6360.9	2273.82	11.1509	Nonessential	6863	72.2	6408	6863	72.2	6748.3	2119.56	11.0495	Nonessential	Nonessential	4511	66.7	4212	4511	66.7	4435.6	1575.94	10.622	Nonessential
CP053562	AKL02_04270	851543	852806	1263	+	extracellular solute-binding protein	K02027	Unknown (2.5)		40	36	31	12501	75	9897.9	12500	77.8	10416.7	4139.49	12.0152	Nonessential	13879	70	10988.9	13879	77.8	11565.8	4134.41	12.0135	Nonessential	15461	70	12241.5	15461	77.8	12884.2	4046.76	11.9826	Nonessential	Nonessential	14326	70	11342.8	14326	77.8	11938.3	4241.59	12.0504	Nonessential
CP053562	AKL02_04275	852874	853942	1068	+	sugar ABC transporter permease	K02025	CytoplasmicMembrane (10)		20	20	20	2795	70	2617	2795	70	2753.7	1094.29	10.0958	Nonessential	3011	70	2819.3	3011	70	2966.5	1060.43	10.0504	Nonessential	3479	70	3257.5	3479	70	3427.6	1076.57	10.0722	Nonessential	Nonessential	2447	70	2291.2	2447	70	2410.8	856.54	9.74238	Nonessential
CP053562	AKL02_04280	853943	854822	879	+	carbohydrate ABC transporter permease	K02026	CytoplasmicMembrane (10)		32	28	26	5155	62.5	5864.6	5155	71.4	6173.7	2453.36	11.2605	Nonessential	5651	62.5	6428.9	5651	71.4	6767.7	2419.24	11.2403	Nonessential	6978	62.5	7938.6	6977	64.3	8355.7	2624.42	11.3578	Nonessential	Nonessential	6175	56.2	7025	6175	64.3	7395.2	2627.46	11.3595	Nonessential
CP053562	AKL02_04285	854828	855821	993	+	levansucrase	K01193	Cytoplasmic (8.96)		20	18	16	2316	90	2332.3	2012	88.9	2133.6	847.87	9.7277	Nonessential	2816	90	2835.9	2569	88.9	2724.3	973.852	9.92756	Nonessential	3185	90	3207.5	2978	88.9	3158	991.888	9.95403	Nonessential	Nonessential	1929	90	1942.6	1687	88.9	1789	635.619	9.31202	Nonessential
CP053562	AKL02_04290	855822	856893	1071	+	sn-glycerol-3-phosphate ABC transporter ATP-binding protein UgpC	K10111	CytoplasmicMembrane (9.99)		22	22	17	5459	81.8	5097.1	5459	81.8	5367.7	2133.07	11.0587	Nonessential	5870	81.8	5480.9	5870	81.8	5771.9	2063.27	11.0107	Nonessential	6478	81.8	6048.6	6478	81.8	6369.7	2000.64	10.9662	Nonessential	Nonessential	5027	81.8	4693.7	5027	81.8	4943	1756.21	10.7783	Nonessential
CP053562	AKL02_04295	857944	857050	894	-	NAD(P)-dependent oxidoreductase		Cytoplasmic (9.97)		28	26	24	6279	64.3	7023.5	6186	61.5	7286.2	2895.46	11.4996	Nonessential	7141	64.3	7987.7	7063	61.5	8319.2	2973.85	11.5381	Nonessential	8348	64.3	9337.8	8285	61.5	9758.5	3065.02	11.5817	Nonessential	Nonessential	7186	71.4	8038	7175	69.2	8451.1	3002.62	11.552	Nonessential
CP053562	AKL02_04300	858622	857983	639	-	aldolase	K22130	Cytoplasmic (9.26)		12	12	12	2496	83.3	3906.1	2496	83.3	4112	1634.07	10.6742	Nonessential	2939	83.3	4599.4	2939	83.3	4841.8	1730.79	10.7572	Nonessential	3407	83.3	5331.8	3407	83.3	5612.9	1762.94	10.7838	Nonessential	Nonessential	2570	83.3	4021.9	2570	83.3	4233.9	1504.27	10.5549	Nonessential
CP053562	AKL02_04305	859892	858614	1278	-	four-carbon acid sugar kinase family protein	K21948	Cytoplasmic (8.96)		18	18	16	3640	55.6	2848.2	3640	55.6	2998.4	1191.53	10.2186	Nonessential	4457	55.6	3487.5	4457	55.6	3671.3	1312.37	10.358	Nonessential	5494	55.6	4298.9	5494	55.6	4525.5	1421.4	10.4731	Nonessential	Nonessential	3162	55.6	2474.2	3162	55.6	2604.6	925.396	9.85393	Nonessential
CP053562	AKL02_04310	860090	861017	927	+	NAD(P)-dependent oxidoreductase	K08319	Cytoplasmic (9.97)		20	20	17	1961	60	2115.4	1961	60	2225.9	884.549	9.7888	Nonessential	2108	60	2274	2108	60	2392.7	855.315	9.74031	Nonessential	2028	70	2187.7	2028	70	2301.9	722.998	9.49785	Nonessential	Nonessential	1175	50	1267.5	1175	50	1333.7	473.854	8.8883	Nonessential
CP053562	AKL02_04315	861020	861791	771	+	hydroxypyruvate isomerase family protein	K22131	Cytoplasmic (9.97)		26	26	22	5292	61.5	6863.8	5292	61.5	7229.5	2872.93	11.4883	Nonessential	5857	53.8	7596.6	5857	53.8	8001.4	2860.25	11.4819	Nonessential	6230	53.8	8080.4	6230	53.8	8510.9	2673.17	11.3843	Nonessential	Nonessential	6559	53.8	8507.1	6559	53.8	8960.4	3183.57	11.6364	Nonessential
CP053562	AKL02_04320	862866	861810	1056	-	aldo/keto reductase		Cytoplasmic (9.97)		30	28	23	6312	60	5977.3	5494	57.1	5477.6	2176.74	11.088	Nonessential	6882	60	6517	5784	57.1	5766.7	2061.41	11.0094	Nonessential	7755	60	7343.8	6450	57.1	6430.7	2019.8	10.98	Nonessential	Nonessential	6954	66.7	6585.2	5828	64.3	5810.6	2064.47	11.0116	Nonessential
CP053562	AKL02_04325	863590	862906	684	-	Asp/Glu/hydantoin racemase		Cytoplasmic (8.96)		8	8	8	506	25	739.8	506	25	778.5	309.368	8.27318	Growth Defect	828	25	1210.5	828	25	1273.8	455.343	8.83081	Nonessential	696	25	1017.5	696	25	1070.8	336.325	8.39371	Growth Defect	Uncertain	791	50	1156.4	791	50	1216.9	432.356	8.75608	Nonessential
CP053562	AKL02_04330	864021	864984	963	+	ABC transporter permease	K10440	CytoplasmicMembrane (10)		30	30	26	6193	73.3	6430.9	6193	73.3	6768.3	2689.65	11.3932	Nonessential	6549	80	6800.6	6549	80	7157.4	2558.55	11.3211	Nonessential	7363	73.3	7645.9	7363	73.3	8047	2527.46	11.3035	Nonessential	Nonessential	5667	73.3	5884.7	5667	73.3	6193.4	2200.47	11.1036	Nonessential
CP053562	AKL02_04335	865151	866084	933	+	substrate-binding domain-containing protein	K10439	Periplasmic (9.76)		20	16	13	6208	70	6653.8	3936	62.5	4442.4	1765.36	10.7857	Nonessential	6628	70	7104	4454	62.5	5027.1	1797.03	10.8114	Nonessential	7386	70	7916.4	4929	62.5	5563.2	1747.33	10.7709	Nonessential	Nonessential	6713	70	7195.1	4158	62.5	4693	1667.39	10.7034	Nonessential
CP053562	AKL02_04340	866149	867652	1503	+	sugar ABC transporter ATP-binding protein	K10441	CytoplasmicMembrane (9.99)		14	14	14	3163	85.7	2104.5	3163	85.7	2215	880.218	9.78172	Nonessential	3591	85.7	2389.2	3591	85.7	2514.7	898.926	9.81206	Nonessential	4581	85.7	3047.9	4581	85.7	3208	1007.59	9.9767	Nonessential	Nonessential	3674	85.7	2444.4	3674	85.7	2572.8	914.098	9.8362	Nonessential
CP053562	AKL02_04345	867698	868592	894	+	NAD(P)-dependent oxidoreductase		Cytoplasmic (8.96)		42	38	37	14738	81	16485.5	12713	78.9	14974.1	5950.55	12.5388	Nonessential	16356	81	18295.3	14078	78.9	16581.9	5927.51	12.5332	Nonessential	18168	81	20322.1	15878	78.9	18702	5874.06	12.5201	Nonessential	Nonessential	16559	81	18522.4	14821	78.9	17457	6202.35	12.5986	Nonessential
CP053562	AKL02_04350	868714	869740	1026	+	LacI family DNA-binding transcriptional regulator	K06145	Cytoplasmic (9.97)		20	20	19	1959	70	1909.4	1959	70	2009.2	798.435	9.64103	Nonessential	1808	70	1762.2	1808	70	1854.4	662.89	9.37263	Nonessential	2297	70	2238.8	2297	70	2355.9	739.958	9.5313	Nonessential	Nonessential	1769	60	1724.2	1769	60	1814.4	644.643	9.33236	Nonessential
CP053562	AKL02_04355	869783	870626	843	+	SDR family NAD(P)-dependent oxidoreductase		Unknown (4.99)		24	22	20	3464	66.7	4109.1	3412	63.6	4259.7	1692.76	10.7252	Nonessential	3625	66.7	4300.1	3575	63.6	4463.2	1595.45	10.6398	Nonessential	4132	66.7	4901.5	4022	63.6	5021.2	1577.1	10.6231	Nonessential	Nonessential	4353	66.7	5163.7	4277	63.6	5339.6	1897.12	10.8896	Nonessential
CP053562	AKL02_04360	870633	871722	1089	+	tartrate dehydrogenase	K07246	Cytoplasmic (9.97)		18	18	16	3589	55.6	3295.7	3589	55.6	3467.6	1377.99	10.4283	Nonessential	4504	55.6	4135.9	4504	55.6	4351.7	1555.6	10.6033	Nonessential	4924	66.7	4521.6	4924	66.7	4757.5	1494.27	10.5452	Nonessential	Nonessential	4446	55.6	4082.6	4446	55.6	4295.7	1526.23	10.5758	Nonessential
CP053562	AKL02_04365	872442	871860	582	-	NTP transferase domain-containing protein	K07141	CytoplasmicMembrane (9.86)		10	10	9	2011	80	3455.3	2011	80	3636.5	1445.11	10.497	Nonessential	2404	80	4130.6	2404	80	4347.2	1553.99	10.6018	Nonessential	2793	80	4799	2793	80	5050.6	1586.33	10.6315	Nonessential	Nonessential	2328	80	4000	2328	80	4209.8	1495.71	10.5466	Nonessential
CP053562	AKL02_04370	872771	872459	312	-	NIPSNAP family protein		Unknown (2)		14	14	14	4242	85.7	13596.2	4242	85.7	14331.1	5695.03	12.4755	Nonessential	4535	85.7	14535.3	4535	85.7	15320.9	5476.74	12.4191	Nonessential	5499	85.7	17625	5499	85.7	18577.7	5835.02	12.5105	Nonessential	Nonessential	4646	85.7	14891	4646	85.7	15695.9	5576.64	12.4452	Nonessential
CP053562	AKL02_04375	872997	873675	678	+	TetR/AcrR family transcriptional regulator		Cytoplasmic (8.96)		30	30	29	6333	73.3	9340.7	6333	73.3	9833.9	3907.89	11.9322	Nonessential	6862	66.7	10120.9	6862	66.7	10655.3	3808.93	11.8952	Nonessential	7770	66.7	11460.2	7770	66.7	12065.2	3789.53	11.8878	Nonessential	Nonessential	6813	60	10048.7	6813	60	10579.2	3758.71	11.876	Nonessential
CP053562	AKL02_04380	873914	875246	1332	+	extracellular solute-binding protein	K02027	Unknown (2.5)		40	38	37	11771	65	8837.1	10371	63.2	8198.4	3257.96	11.6698	Nonessential	12692	65	9528.5	11067	63.2	8748.6	3127.35	11.6107	Nonessential	15319	65	11500.8	13434	63.2	10619.8	3335.54	11.7037	Nonessential	Nonessential	13111	70	9843.1	11608	68.4	9176.3	3260.27	11.6708	Nonessential
CP053562	AKL02_04385	875323	876223	900	+	sugar ABC transporter permease	K02025	CytoplasmicMembrane (10)		38	36	34	12106	73.7	13451.1	12050	72.2	14093.6	5600.65	12.4514	Nonessential	14118	78.9	15686.7	14068	77.8	16453.8	5881.72	12.522	Nonessential	16081	78.9	17867.8	16010	77.8	18725.1	5881.32	12.5219	Nonessential	Nonessential	12758	84.2	14175.6	12706	83.3	14860.8	5279.94	12.3663	Nonessential
CP053562	AKL02_04390	876233	877190	957	+	carbohydrate ABC transporter permease	K02026	CytoplasmicMembrane (10)		28	24	23	7807	71.4	8157.8	6635	66.7	7299.2	2900.62	11.5021	Nonessential	8648	71.4	9036.6	7258	66.7	7984.6	2854.24	11.4789	Nonessential	9734	71.4	10171.4	8275	66.7	9103.4	2859.26	11.4814	Nonessential	Nonessential	8634	71.4	9021.9	7181	66.7	7899.9	2806.78	11.4547	Nonessential
CP053562	AKL02_04395	877203	878313	1110	+	sn-glycerol-3-phosphate ABC transporter ATP-binding protein UgpC	K10112	CytoplasmicMembrane (7.88)		36	36	29	7062	66.7	6362.2	7062	66.7	6700.2	2662.59	11.3786	Nonessential	8621	66.7	7766.7	8621	66.7	8179.3	2923.84	11.5136	Nonessential	9541	72.2	8595.5	9541	72.2	9052.2	2843.18	11.4733	Nonessential	Nonessential	8951	66.7	8064	8951	66.7	8492.4	3017.29	11.559	Nonessential
CP053562	AKL02_04400	878317	879187	870	+	xanthine dehydrogenase family protein subunit M	K03519	Cytoplasmic (9.97)		12	12	10	746	66.7	857.5	746	66.7	903.1	358.882	8.48737	Growth Defect	813	83.3	934.5	813	83.3	984.3	351.856	8.45884	Growth Defect	960	66.7	1103.4	960	66.7	1162.2	365.032	8.51188	Growth Defect	Growth Defect	781	66.7	897.7	781	66.7	945.5	335.929	8.39201	Growth Defect
CP053562	AKL02_04405	879183	879681	498	+	(2Fe-2S)-binding protein	K03518	Cytoplasmic (9.97)		6	6	4	496	66.7	996	496	66.7	1048.6	416.703	8.70287	Nonessential	471	66.7	945.8	471	66.7	995.8	355.967	8.4756	Growth Defect	471	66.7	945.8	471	66.7	995.8	312.768	8.28895	Growth Defect	Uncertain	562	66.7	1128.5	562	66.7	1188.2	422.159	8.72164	Nonessential
CP053562	AKL02_04410	879677	882056	2379	+	xanthine dehydrogenase family protein molybdopterin-binding subunit	K03520	Cytoplasmic (8.96)		72	72	67	15303	66.7	6432.5	15303	66.7	6771.2	2690.8	11.3938	Nonessential	16546	63.9	6955	16546	63.9	7321.2	2617.1	11.3538	Nonessential	18906	63.9	7947	18906	63.9	8365.5	2627.5	11.3595	Nonessential	Nonessential	15268	63.9	6417.8	15268	63.9	6755.8	2400.29	11.229	Nonessential
CP053562	AKL02_04415	882097	882946	849	+	NAD(P)-dependent oxidoreductase	K00020	Cytoplasmic (9.26)		22	16	14	5146	72.7	6061.2	2536	75	3142.5	1248.8	10.2863	Nonessential	5484	72.7	6459.4	2921	75	3619.6	1293.89	10.3375	Nonessential	6093	72.7	7176.7	3439	75	4261.5	1338.48	10.3864	Nonessential	Nonessential	4799	63.6	5652.5	2547	62.5	3156.1	1121.34	10.131	Nonessential
CP053562	AKL02_04420	882945	883536	591	+	carbon monoxide dehydrogenase subunit G	K09386	Unknown (2)		12	12	12	4792	100	8108.3	4792	100	8541.9	3394.46	11.729	Nonessential	5219	100	8830.8	5219	100	9303	3325.53	11.6994	Nonessential	5479	100	9270.7	5479	100	9766.5	3067.53	11.5829	Nonessential	Nonessential	5831	100	9866.3	5831	100	10393.9	3692.88	11.8505	Nonessential
CP053562	AKL02_04425	883548	884721	1173	+	amidohydrolase		Cytoplasmic (8.96)		18	18	14	2294	44.4	1955.7	2294	44.4	2059.2	818.304	9.67649	Nonessential	2466	44.4	2102.3	2466	44.4	2213.6	791.292	9.62807	Nonessential	2989	44.4	2548.2	2989	44.4	2683.1	842.728	9.71892	Nonessential	Nonessential	3160	55.6	2693.9	3160	55.6	2836.6	1007.82	9.97703	Nonessential
CP053562	AKL02_04430	884731	885652	921	+	XdhC family protein	K07402	Cytoplasmic (9.97)		16	16	16	728	50	790.4	728	50	832	330.628	8.36907	Growth Defect	827	50	897.9	827	50	945.1	337.844	8.40021	Growth Defect	965	62.5	1047.8	965	62.5	1102.9	346.407	8.43632	Growth Defect	Growth Defect	1031	50	1119.4	1031	50	1178.3	418.642	8.70957	Nonessential
CP053562	AKL02_04435	885882	886347	465	+	carboxymuconolactone decarboxylase family protein		Unknown (2)		20	20	19	3416	50	7346.2	3416	50	7728.5	3071.22	11.5846	Nonessential	3342	50	7187.1	3342	50	7561.1	2702.86	11.4003	Nonessential	3929	70	8449.5	3929	70	8889.1	2791.95	11.4471	Nonessential	Nonessential	3666	50	7883.9	3666	50	8294.1	2946.84	11.525	Nonessential
CP053562	AKL02_04440	886339	887230	891	+	RNA polymerase sigma factor SigJ		Cytoplasmic (8.96)		20	18	16	7237	70	8122.3	7098	66.7	8390.1	3334.14	11.7031	Nonessential	7971	70	8946.1	7797	66.7	9216.3	3294.54	11.6859	Nonessential	9942	80	11158.2	9666	77.8	11425.5	3588.6	11.8092	Nonessential	Nonessential	8289	70	9303	8080	66.7	9550.8	3393.33	11.7285	Nonessential
CP053562	AKL02_04445	888010	887611	399	-	cytochrome c		Unknown (2.5)	CAGCH	18	14	14	6711	66.7	16819.5	6705	71.4	17691.3	7030.34	12.7794	Nonessential	8709	66.7	21827.1	8707	71.4	22973.6	8212.34	13.0036	Nonessential	10836	66.7	27157.9	10803	71.4	28504	8952.74	13.1281	Nonessential	Nonessential	9866	66.7	24726.8	9859	71.4	26013.2	9242.31	13.174	Nonessential
CP053562	AKL02_04450	888250	888694	444	+	YtoQ family protein		Cytoplasmic (8.96)		14	12	9	1251	28.6	2817.6	1251	33.3	2964.5	1178.06	10.2022	Nonessential	1261	28.6	2840.1	1261	33.3	2988.2	1068.19	10.0609	Nonessential	1406	28.6	3166.7	1406	33.3	3331.8	1046.48	10.0313	Nonessential	Nonessential	1382	28.6	3112.6	1382	33.3	3274.9	1163.55	10.1843	Nonessential
CP053562	AKL02_04455	891166	888991	2175	-	catalase/peroxidase HPI	K03782	Cytoplasmic (9.97)		56	52	46	9733	53.6	4474.9	9016	53.8	4364	1734.21	10.7601	Nonessential	10976	53.6	5046.4	10089	53.8	4883.3	1745.63	10.7695	Nonessential	11530	53.6	5301.1	10731	53.8	5194.1	1631.4	10.6719	Nonessential	Nonessential	10786	57.1	4959.1	10081	57.7	4879.5	1733.65	10.7596	Nonessential
CP053562	AKL02_04460	893693	891494	2199	-	glycoside hydrolase family 2 protein	K01190	Cytoplasmic (8.96)		72	70	64	12712	58.3	5780.8	12693	57.1	6076.1	2414.58	11.2376	Nonessential	13351	52.8	6071.4	13332	51.4	6382	2281.36	11.1557	Nonessential	16237	52.8	7383.8	16221	51.4	7765	2438.89	11.252	Nonessential	Nonessential	15440	55.6	7021.4	15431	54.3	7386.8	2624.48	11.3578	Nonessential
CP053562	AKL02_04465	894844	893695	1149	-	galactonate dehydratase	K01684	Cytoplasmic (8.96)		34	32	30	9146	76.5	7960	8880	75	8131.9	3231.53	11.658	Nonessential	9184	76.5	7993	8929	75	8176.7	2922.91	11.5132	Nonessential	10075	76.5	8768.5	9812	75	8985.3	2822.17	11.4626	Nonessential	Nonessential	8462	76.5	7364.7	8316	75	7615.4	2705.7	11.4018	Nonessential
CP053562	AKL02_04470	895792	894871	921	-	Gfo/Idh/MocA family oxidoreductase	K00035	Cytoplasmic (9.97)		14	14	13	1837	28.6	1994.6	1837	28.6	2099.4	834.279	9.70439	Nonessential	2655	28.6	2882.7	2655	28.6	3034.3	1084.67	10.083	Nonessential	2777	28.6	3015.2	2777	28.6	3173.7	996.819	9.96119	Nonessential	Nonessential	3645	28.6	3957.7	3645	28.6	4165.7	1480.04	10.5314	Nonessential
CP053562	AKL02_04475	896850	895788	1062	-	sn-glycerol-3-phosphate ABC transporter ATP-binding protein UgpC	K10191	CytoplasmicMembrane (7.88)		22	20	14	3160	63.6	2975.5	2160	60	2140.7	850.692	9.73249	Nonessential	3223	63.6	3034.8	2297	60	2276.5	813.777	9.66849	Nonessential	3777	63.6	3556.5	2592	60	2568.9	806.859	9.65617	Nonessential	Nonessential	3840	54.5	3615.8	2747	50	2722.5	967.285	9.9178	Nonessential
CP053562	AKL02_04480	897686	896882	804	-	IclR family transcriptional regulator		Cytoplasmic (9.26)		16	16	14	1975	75	2456.5	1975	75	2585.1	1027.29	10.0046	Nonessential	2289	75	2847	2289	75	2996.1	1071.01	10.0648	Nonessential	2815	75	3501.2	2815	75	3684.6	1157.29	10.1765	Nonessential	Nonessential	2018	75	2510	2018	75	2641.4	938.471	9.87417	Nonessential
CP053562	AKL02_04485	897813	899049	1236	+	extracellular solute-binding protein	K02027	Periplasmic (10)		42	40	38	5841	85.7	4725.7	5609	85	4777.7	1898.61	10.8907	Nonessential	6912	90.5	5592.2	6563	90	5590.3	1998.36	10.9646	Nonessential	8424	90.5	6815.5	7900	90	6729.1	2113.52	11.0454	Nonessential	Nonessential	7610	90.5	6157	7300	90	6218.1	2209.25	11.1093	Nonessential
CP053562	AKL02_04490	899166	900057	891	+	sugar ABC transporter permease	K02025	CytoplasmicMembrane (10)		36	36	33	12777	66.7	14340.1	12777	66.7	15102.8	6001.69	12.5512	Nonessential	14839	66.7	16654.3	14839	66.7	17540.2	6270.07	12.6143	Nonessential	16293	66.7	18286.2	16293	66.7	19258.9	6048.98	12.5625	Nonessential	Nonessential	14304	66.7	16053.9	14304	66.7	16907.8	6007.22	12.5525	Nonessential
CP053562	AKL02_04495	900058	900904	846	+	carbohydrate ABC transporter permease	K02026	CytoplasmicMembrane (10)		24	24	20	4997	75	5906.6	4997	75	6215.2	2469.85	11.2702	Nonessential	5948	75	7030.7	5948	75	7398	2644.55	11.3688	Nonessential	7114	75	8409	7114	75	8848.3	2779.14	11.4404	Nonessential	Nonessential	6202	75	7331	6202	75	7713.9	2740.69	11.4203	Nonessential
CP053562	AKL02_04500	900900	902973	2073	+	alpha-galactosidase	K07407	Cytoplasmic (8.96)		48	44	40	7441	70.8	3589.5	6112	68.2	3104.1	1233.54	10.2686	Nonessential	8934	70.8	4309.7	7308	68.2	3711.5	1326.74	10.3737	Nonessential	9894	70.8	4772.8	7812	68.2	3967.5	1246.14	10.2833	Nonessential	Nonessential	10117	75	4880.4	8277	72.7	4203.7	1493.54	10.5445	Nonessential
CP053562	AKL02_04505	902969	903860	891	+	2-dehydro-3-deoxygalactonokinase	K00883	Unknown (2)		18	16	13	4151	55.6	4658.8	3377	50	3991.7	1586.26	10.6314	Nonessential	4812	55.6	5400.7	3958	50	4678.5	1672.42	10.7077	Nonessential	5537	55.6	6214.4	4761	50	5627.7	1767.59	10.7876	Nonessential	Nonessential	5311	55.6	5960.7	4899	50	5790.8	2057.43	11.0066	Nonessential
CP053562	AKL02_04510	903856	904465	609	+	2-dehydro-3-deoxy-6-phosphogalactonate aldolase	K01631	Cytoplasmic (9.26)		12	10	8	863	66.7	1417.1	76	60	131.3	52.1772	5.70535	Essential	1346	50	2210.2	124	40	214.2	76.5698	6.2587	Essential	1490	83.3	2446.6	96	80	165.8	52.0757	5.70254	Essential	Essential	1595	50	2619	124	40	214.2	76.1037	6.2499	Essential
CP053562	AKL02_04515	904461	905316	855	+	SMP-30/gluconolactonase/LRE family protein		Unknown (2)		10	10	10	444	80	519.3	444	80	546.8	217.293	7.76349	Growth Defect	527	60	616.4	527	60	649	231.997	7.85796	Growth Defect	729	60	852.6	729	60	897.8	281.988	8.13949	Growth Defect	Growth Defect	554	60	648	554	60	682.3	242.416	7.92134	Growth Defect
CP053562	AKL02_04520	905871	905400	471	-	transcriptional regulator	K07782	Cytoplasmic (8.96)		16	16	16	1341	50	2847.1	1341	50	3000	1192.17	10.2194	Nonessential	1391	50	2953.3	1391	50	3111.9	1112.41	10.1195	Nonessential	1835	50	3896	1835	50	4105.1	1289.36	10.3324	Nonessential	Nonessential	1344	50	2853.5	1344	50	3006.7	1068.26	10.061	Nonessential
CP053562	AKL02_04525	905979	906600	621	+	LuxR family transcriptional regulator	K07782	Unknown (2)		22	20	20	7598	81.8	12235.1	6983	80	11835.6	4703.34	12.1995	Nonessential	8807	81.8	14182	8040	80	13627.1	4871.26	12.2501	Nonessential	11057	81.8	17805.2	10110	80	17135.6	5382.07	12.3939	Nonessential	Nonessential	13116	81.8	21120.8	12509	80	21201.7	7532.81	12.879	Nonessential
CP053562	AKL02_04530	907823	906701	1122	-	sn-glycerol-3-phosphate ABC transporter ATP-binding protein UgpC	K10112	CytoplasmicMembrane (9.99)		20	18	14	4474	50	3987.5	4474	55.6	4197	1667.84	10.7038	Nonessential	5375	50	4790.6	5375	55.6	5042.2	1802.43	10.8157	Nonessential	5695	50	5075.8	5695	55.6	5342.4	1677.98	10.7125	Nonessential	Nonessential	5007	50	4462.6	5007	55.6	4697	1668.81	10.7046	Nonessential
CP053562	AKL02_04535	908719	907825	894	-	carbohydrate ABC transporter permease	K17317	CytoplasmicMembrane (10)		24	22	20	6019	83.3	6732.7	5973	81.8	7035.3	2795.75	11.449	Nonessential	7336	83.3	8205.8	7289	81.8	8585.4	3069.01	11.5836	Nonessential	8498	91.7	9505.6	8484	90.9	9992.9	3138.64	11.6159	Nonessential	Nonessential	7992	91.7	8939.6	7973	90.9	9391	3336.56	11.7041	Nonessential
CP053562	AKL02_04540	909597	908715	882	-	sugar ABC transporter permease	K17316	CytoplasmicMembrane (10)		36	32	31	13349	72.2	15134.9	12786	75	15257.8	6063.29	12.5659	Nonessential	14781	72.2	16758.5	14192	75	16935.6	6053.94	12.5637	Nonessential	17126	83.3	19417.2	16303	81.2	19454.7	6110.47	12.5771	Nonessential	Nonessential	14363	77.8	16284.6	13883	81.2	16566.8	5886.07	12.5231	Nonessential
CP053562	AKL02_04545	910868	909626	1242	-	carbohydrate ABC transporter substrate-binding protein	K17315	Periplasmic (9.76)		18	16	16	1734	44.4	1396.1	1734	50	1469.5	583.964	9.18974	Nonessential	1814	44.4	1460.5	1814	50	1537.3	549.536	9.10207	Nonessential	1992	44.4	1603.9	1992	50	1688.1	530.211	9.05042	Nonessential	Nonessential	1639	44.4	1319.6	1639	50	1389	493.502	8.94691	Nonessential
CP053562	AKL02_04550	911102	913757	2655	+	cation-transporting P-type ATPase	K01537	CytoplasmicMembrane (10)		40	32	29	4457	60	1678.7	4440	62.5	1760.5	699.604	9.45039	Nonessential	5084	60	1914.9	5063	62.5	2007.5	717.618	9.48707	Nonessential	6924	60	2607.9	6849	62.5	2715.7	852.967	9.73635	Nonessential	Nonessential	5382	60	2027.1	5350	62.5	2121.3	753.683	9.55781	Nonessential
CP053562	AKL02_04555	913876	915616	1740	+	acetate--CoA ligase	K01895	Cytoplasmic (9.97)		40	38	35	8678	65	4987.4	8678	68.4	5249.8	2086.22	11.0267	Nonessential	10378	60	5964.4	10378	63.2	6278.3	2244.29	11.132	Nonessential	11353	60	6524.7	11353	63.2	6868.1	2157.18	11.0749	Nonessential	Nonessential	11404	70	6554	11404	73.7	6899	2451.17	11.2593	Nonessential
CP053562	AKL02_04560	915612	917610	1998	+	pyruvate dehydrogenase (acetyl-transferring) E1 component subunit alpha	K11381	Cytoplasmic (9.97)		66	64	58	13289	66.7	6651.2	13289	68.8	7001.6	2782.36	11.4421	Nonessential	14314	66.7	7164.2	14314	68.8	7541.6	2695.89	11.3965	Nonessential	16064	60.6	8040	16064	62.5	8463.6	2658.31	11.3763	Nonessential	Nonessential	14062	60.6	7038	14062	62.5	7408.9	2632.33	11.3621	Nonessential
CP053562	AKL02_04565	917614	918796	1182	+	2-oxo acid dehydrogenase subunit E2	K00627	Cytoplasmic (9.97)		20	18	17	5295	60	4479.7	5295	66.7	4715	1873.69	10.8717	Nonessential	5591	60	4730.1	5591	66.7	4978.6	1779.69	10.7974	Nonessential	6178	60	5226.7	6178	66.7	5501.3	1727.89	10.7548	Nonessential	Nonessential	5646	70	4776.6	5639	66.7	5021.4	1784.07	10.801	Nonessential
CP053562	AKL02_04570	918792	919035	243	+	acyl carrier protein	K02078	Unknown (2)		10	10	10	1100	80	4526.7	1100	80	4761.9	1892.33	10.8859	Nonessential	1144	80	4707.8	1144	80	4952.4	1770.33	10.7898	Nonessential	1777	80	7312.8	1777	80	7692.6	2416.15	11.2385	Nonessential	Nonessential	1213	80	4991.8	1213	80	5251.1	1865.68	10.8655	Nonessential
CP053562	AKL02_04575	919414	919630	216	+	hypothetical protein		Cytoplasmic (8.96)		14	14	14	4038	71.4	18694.4	4038	71.4	19697.6	7827.62	12.9344	Nonessential	4032	71.4	18666.7	4032	71.4	19668.3	7030.8	12.7795	Nonessential	4447	71.4	20588	4447	71.4	21692.7	6813.4	12.7342	Nonessential	Nonessential	4240	71.4	19629.6	4240	71.4	20682.9	7348.49	12.8432	Nonessential
CP053562	AKL02_04580	919775	920549	774	+	carbon-nitrogen hydrolase family protein	K01506	Cytoplasmic (9.97)		28	26	24	3909	42.9	5050.4	3909	46.2	5318.4	2113.48	11.0454	Nonessential	4510	50	5826.9	4509	46.2	6134.7	2192.96	11.0987	Nonessential	4930	42.9	6369.5	4930	46.2	6707.5	2106.74	11.0408	Nonessential	Nonessential	5516	42.9	7126.6	5516	46.2	7504.8	2666.4	11.3807	Nonessential
CP053562	AKL02_04585	920672	921341	669	+	cupin		Cytoplasmic (8.96)		14	14	12	4449	85.7	6650.2	4449	85.7	6995.3	2779.86	11.4408	Nonessential	4927	85.7	7364.7	4927	85.7	7746.9	2769.27	11.4353	Nonessential	5369	100	8025.4	5369	100	8441.8	2651.46	11.3726	Nonessential	Nonessential	6256	100	9351.3	6256	100	9836.5	3494.84	11.771	Nonessential
CP053562	AKL02_04590	921374	922439	1065	+	NAD(P)-binding protein	K00274	Cytoplasmic (8.96)		18	16	16	4969	55.6	4665.7	4240	50	4189.7	1664.94	10.7013	Nonessential	5656	55.6	5310.8	4834	50	4776.7	1707.52	10.7377	Nonessential	6251	55.6	5869.5	5399	50	5335	1675.66	10.7105	Nonessential	Nonessential	5047	66.7	4739	3769	62.5	3724.3	1323.22	10.3698	Nonessential
CP053562	AKL02_04595	922559	922853	294	+	ribbon-helix-helix domain-containing protein		Unknown (2)		6	4	4	748	33.3	2544.2	748	50	2681	1065.4	10.0572	Nonessential	898	33.3	3054.4	898	50	3218.6	1150.55	10.1681	Nonessential	970	33.3	3299.3	970	50	3476.7	1091.99	10.0927	Nonessential	Nonessential	571	33.3	1942.2	571	50	2046.6	727.142	9.50609	Nonessential
CP053562	AKL02_04600	922967	923363	396	+	lactoylglutathione lyase	K01759	Cytoplasmic (9.97)		10	10	9	905	60	2285.4	905	60	2406.9	956.477	9.90159	Nonessential	806	60	2035.4	806	60	2143.6	766.27	9.58171	Nonessential	893	60	2255.1	893	60	2375	745.957	9.54295	Nonessential	Nonessential	766	60	1934.3	766	60	2037.2	723.803	9.49945	Nonessential
CP053562	AKL02_04605	923399	923924	525	+	Twin-arginine translocation pathway signal		Unknown (2.5)		22	22	20	5985	72.7	11400	5985	72.7	11994	4766.29	12.2187	Nonessential	6459	81.8	12302.9	6459	81.8	12943.9	4627.04	12.1759	Nonessential	7793	81.8	14843.8	7793	81.8	15617.2	4905.16	12.2601	Nonessential	Nonessential	4978	72.7	9481.9	4978	72.7	9976	3544.4	11.7913	Nonessential
CP053562	AKL02_04610	923935	925507	1572	+	GMC family oxidoreductase		Cytoplasmic (8.96)		50	48	46	10457	64	6652	10457	66.7	7004	2783.32	11.4426	Nonessential	11414	64	7260.8	11414	66.7	7645	2732.85	11.4162	Nonessential	13167	64	8376	13167	66.7	8819.2	2770	11.4357	Nonessential	Nonessential	14200	68	9033.1	14199	66.7	9510.4	3378.98	11.7224	Nonessential
CP053562	AKL02_04615	925680	926589	909	+	pirin family protein	K06911	Cytoplasmic (9.26)		20	20	17	5252	40	5777.8	5252	40	6078.7	2415.61	11.2382	Nonessential	5949	40	6544.6	5949	40	6885.4	2461.31	11.2652	Nonessential	6874	40	7562.2	6874	40	7956	2498.88	11.2871	Nonessential	Nonessential	5939	40	6533.6	5939	40	6873.8	2442.21	11.254	Nonessential
CP053562	AKL02_04620	926633	927227	594	+	NAD(P)H:quinone oxidoreductase	K03809	Unknown (2.5)		18	18	17	5721	77.8	9631.3	5721	77.8	10143.6	4030.96	11.9769	Nonessential	6312	77.8	10626.3	6312	77.8	11191.5	4000.61	11.966	Nonessential	7216	77.8	12148.1	7216	77.8	12794.3	4018.53	11.9725	Nonessential	Nonessential	6221	77.8	10473.1	6221	77.8	11030.1	3918.92	11.9362	Nonessential
CP053562	AKL02_04625	927352	929869	2517	+	cyclic nucleotide-binding domain-containing protein	K03316	CytoplasmicMembrane (10)		56	52	48	7989	50	3174	7989	53.8	3341.3	1327.8	10.3748	Nonessential	9092	46.4	3612.2	9092	50	3802.6	1359.31	10.4087	Nonessential	11046	50	4388.6	11046	53.8	4619.8	1451.02	10.5029	Nonessential	Nonessential	8923	46.4	3545.1	8923	50	3731.9	1325.92	10.3728	Nonessential
CP053562	AKL02_04630	930053	929906	147	-	hypothetical protein		Unknown (2.5)		4	2	2	1454	50	9891.2	N/A	N/A	N/A	N/A	N/A	Essential	1526	50	10381	N/A	N/A	N/A	N/A	N/A	Essential	1780	50	12108.8	N/A	N/A	N/A	N/A	N/A	Essential	Essential	1353	50	9204.1	N/A	N/A	N/A	N/A	N/A	Essential
CP053562	AKL02_04635	930425	930842	417	+	hypothetical protein		Unknown (2)		14	14	14	1999	57.1	4793.8	1999	57.1	5048	2006.02	10.9701	Nonessential	2208	57.1	5295	2208	57.1	5575.8	1993.17	10.9609	Nonessential	2836	57.1	6801	2836	57.1	7161.6	2249.37	11.1353	Nonessential	Nonessential	1509	57.1	3618.7	1509	57.1	3810.6	1353.88	10.4029	Nonessential
CP053562	AKL02_04640	931785	930870	915	-	N-carbamoyl-D-amino-acid hydrolase	K01459	Cytoplasmic (9.97)		30	26	23	2782	40	3040.4	2782	46.2	3201.4	1272.2	10.3131	Nonessential	2979	40	3255.7	2979	46.2	3428.1	1225.44	10.2591	Nonessential	3493	40	3817.5	3493	46.2	4019.6	1262.51	10.3021	Nonessential	Nonessential	3425	40	3743.2	3425	46.2	3941.3	1400.32	10.4515	Nonessential
CP053562	AKL02_04645	933053	931781	1272	-	Zn-dependent hydrolase	K06016	Cytoplasmic (8.96)		24	24	20	8308	58.3	6531.4	8308	58.3	6877.5	2733.05	11.4163	Nonessential	8683	58.3	6826.3	8683	58.3	7187.9	2569.45	11.3272	Nonessential	11005	58.3	8651.7	11005	58.3	9110.1	2861.37	11.4825	Nonessential	Nonessential	8704	58.3	6842.8	8704	58.3	7205.3	2559.99	11.3219	Nonessential
CP053562	AKL02_04650	934285	933049	1236	-	diaminopropionate ammonia-lyase	K01751	Cytoplasmic (9.97)		28	28	26	6066	71.4	4907.8	6066	71.4	5167	2053.31	11.0037	Nonessential	6931	71.4	5607.6	6931	71.4	5903.7	2110.39	11.0433	Nonessential	8014	71.4	6483.8	8014	71.4	6826.2	2144.02	11.0661	Nonessential	Nonessential	7890	71.4	6383.5	7890	71.4	6720.6	2387.78	11.2215	Nonessential
CP053562	AKL02_04655	935091	934314	777	-	ABC transporter permease	K11070	CytoplasmicMembrane (10)		8	8	8	594	75	764.5	594	75	804.9	319.859	8.32129	Growth Defect	801	75	1030.9	801	75	1085.4	387.996	8.5999	Nonessential	686	75	882.9	686	75	929.5	291.944	8.18955	Growth Defect	Uncertain	632	75	813.4	632	75	856.4	304.273	8.24922	Growth Defect
CP053562	AKL02_04660	935944	935092	852	-	ABC transporter permease	K11071	CytoplasmicMembrane (10)		22	22	19	5317	45.5	6240.6	5317	45.5	6572.3	2611.76	11.3508	Nonessential	5893	45.5	6916.7	5893	45.5	7284.3	2603.91	11.3465	Nonessential	6626	54.5	7777	6626	54.5	8190.4	2572.5	11.329	Nonessential	Nonessential	8464	54.5	9934.3	8464	54.5	10462.3	3717.18	11.86	Nonessential
CP053562	AKL02_04665	937026	935940	1086	-	ABC transporter ATP-binding protein	K11072	CytoplasmicMembrane (7.88)		22	22	20	7912	81.8	7285.5	7912	81.8	7666.7	3046.67	11.573	Nonessential	7512	81.8	6917.1	7512	81.8	7279.1	2602.05	11.3454	Nonessential	8876	81.8	8173.1	8876	81.8	8600.8	2701.4	11.3995	Nonessential	Nonessential	7138	81.8	6572.7	7138	81.8	6916.7	2457.45	11.2629	Nonessential
CP053562	AKL02_04670	938141	937073	1068	-	extracellular solute-binding protein	K11069	Periplasmic (9.76)		42	38	35	10882	71.4	10189.1	8009	68.4	7890.6	3135.64	11.6145	Nonessential	11528	71.4	10794	8658	68.4	8530	3049.21	11.5742	Nonessential	13225	71.4	12383	9910	68.4	9763.5	3066.59	11.5824	Nonessential	Nonessential	10554	71.4	9882	7259	68.4	7151.7	2540.95	11.3112	Nonessential
CP053562	AKL02_04675	939219	938256	963	-	MurR/RpiR family transcriptional regulator		Cytoplasmic (9.26)		20	18	18	5441	70	5650.1	4722	66.7	5160.7	2050.81	11.002	Nonessential	6187	70	6424.7	5287	66.7	5778.1	2065.49	11.0123	Nonessential	7918	70	8222.2	6680	66.7	7300.5	2292.99	11.163	Nonessential	Nonessential	5201	70	5400.8	4449	66.7	4862.3	1727.54	10.7545	Nonessential
CP053562	AKL02_04680	939588	939273	315	-	hypothetical protein		Unknown (2)		2	2	2	N/A	N/A	N/A	N/A	N/A	N/A	N/A	N/A	Essential	N/A	N/A	N/A	N/A	N/A	N/A	N/A	N/A	Essential	N/A	N/A	N/A	N/A	N/A	N/A	N/A	N/A	Essential	Essential	N/A	N/A	N/A	N/A	N/A	N/A	N/A	N/A	Essential
CP053562	AKL02_04685	940076	939512	564	-	hypothetical protein	K02115	Unknown (2)		6	6	6	645	33.3	1143.6	645	33.3	1203.4	478.218	8.90153	Nonessential	866	33.3	1535.5	866	33.3	1615.7	577.562	9.17383	Nonessential	851	33.3	1508.9	851	33.3	1587.7	498.676	8.96196	Nonessential	Nonessential	703	33.3	1246.5	703	33.3	1311.6	466.002	8.86419	Nonessential
CP053562	AKL02_04690	941575	940072	1503	-	F0F1 ATP synthase subunit alpha	K02111	Cytoplasmic (9.97)		16	16	15	8152	62.5	5423.8	8152	62.5	5708.7	2268.58	11.1476	Nonessential	8541	62.5	5682.6	8541	62.5	5981.1	2138.06	11.0621	Nonessential	9495	62.5	6317.4	9495	62.5	6649.2	2088.43	11.0282	Nonessential	Nonessential	8014	62.5	5332	8014	62.5	5612	1993.9	10.9614	Nonessential
CP053562	AKL02_04695	942296	941561	735	-	hypothetical protein	K02109	Unknown (2)		10	10	9	1717	60	2336.1	1717	60	2459.9	977.538	9.93301	Nonessential	1932	40	2628.6	1932	40	2767.9	989.437	9.95046	Nonessential	2416	40	3287.1	2416	40	3461.3	1087.15	10.0863	Nonessential	Nonessential	2603	40	3541.5	2603	40	3729.2	1324.96	10.3717	Nonessential
CP053562	AKL02_04700	942544	942298	246	-	F0F1 ATP synthase subunit C	K02110	CytoplasmicMembrane (9.86)		6	6	6	3875	100	15752	3875	100	16559.8	6580.69	12.684	Nonessential	4275	100	17378	4275	100	18269.2	6530.66	12.673	Nonessential	5151	100	20939	5151	100	22012.8	6913.94	12.7553	Nonessential	Nonessential	3600	100	14634.1	3600	100	15384.6	5466.04	12.4163	Nonessential
CP053562	AKL02_04705	943233	942546	687	-	F0F1 ATP synthase subunit A	K02108	CytoplasmicMembrane (10)		16	16	15	1664	62.5	2422.1	1664	62.5	2548.2	1012.63	9.98389	Nonessential	1981	62.5	2883.6	1981	62.5	3033.7	1084.45	10.0828	Nonessential	1951	62.5	2839.9	1951	62.5	2987.7	938.399	9.87406	Nonessential	Nonessential	1802	62.5	2623	1802	62.5	2759.6	980.466	9.93732	Nonessential
CP053562	AKL02_04720	944202	943791	411	-	F0F1 ATP synthase subunit epsilon	K02114	Unknown (2)		6	4	4	2566	100	6243.3	2360	100	6051.3	2404.72	11.2317	Nonessential	2850	100	6934.3	2468	100	6328.2	2262.13	11.1435	Nonessential	3232	100	7863.7	2764	100	7087.2	2226	11.1202	Nonessential	Nonessential	2510	100	6107.1	1987	100	5094.9	1810.18	10.8219	Nonessential
CP053562	AKL02_04725	945590	944198	1392	-	F0F1 ATP synthase subunit beta	K02112	Cytoplasmic (9.12)		24	22	19	4535	75	3257.9	2733	72.7	2067.3	821.523	9.68216	Nonessential	4864	66.7	3494.3	3163	63.6	2392.6	855.279	9.74025	Nonessential	5251	75	3772.3	3599	72.7	2722.4	855.071	9.7399	Nonessential	Nonessential	3904	75	2804.6	2717	72.7	2055.2	730.198	9.51214	Nonessential
CP053562	AKL02_04730	946339	945586	753	-	SDR family oxidoreductase		Cytoplasmic (9.26)		18	12	11	2718	66.7	3609.6	1032	50	1443.4	573.592	9.16388	Nonessential	3273	66.7	4346.6	1291	50	1805.6	645.445	9.33415	Nonessential	3631	66.7	4822	1560	50	2181.8	685.276	9.42054	Nonessential	Nonessential	3554	66.7	4719.8	1345	50	1881.1	668.342	9.38444	Nonessential
CP053562	AKL02_04735	947961	946551	1410	-	NADP-dependent phosphogluconate dehydrogenase	K00033	Cytoplasmic (8.96)		32	30	24	8341	62.5	5915.6	6686	60	4989.6	1982.81	10.9533	Nonessential	9357	62.5	6636.2	7568	60	5647.8	2018.91	10.9794	Nonessential	10383	62.5	7363.8	8452	60	6307.5	1981.11	10.9521	Nonessential	Nonessential	8414	62.5	5967.4	6764	60	5047.8	1793.45	10.8085	Nonessential
CP053562	AKL02_04740	948239	949784	1545	+	iron permease	K07243	CytoplasmicMembrane (10)		14	14	13	2335	28.6	1511.3	2335	28.6	1590.6	632.088	9.30398	Nonessential	2944	28.6	1905.5	2944	28.6	2005.4	716.867	9.48556	Nonessential	3705	28.6	2398.1	3705	28.6	2523.8	792.693	9.63062	Nonessential	Nonessential	3666	28.6	2372.8	3666	28.6	2497.3	887.273	9.79323	Nonessential
CP053562	AKL02_04745	949828	951022	1194	+	EfeM/EfeO family lipoprotein	K07224	Periplasmic (9.76)		38	38	33	5887	52.6	4930.5	5887	52.6	5191.4	2063.01	11.0105	Nonessential	6646	52.6	5566.2	6646	52.6	5860.7	2095.02	11.0327	Nonessential	7357	52.6	6161.6	7357	52.6	6487.7	2037.7	10.9927	Nonessential	Nonessential	7948	47.4	6656.6	7948	47.4	7008.8	2490.18	11.282	Nonessential
CP053562	AKL02_04750	951039	952296	1257	+	Dyp-type peroxidase	K16301	Periplasmic (9.76)		30	24	23	4372	80	3478.1	3259	75	2729.5	1084.67	10.083	Nonessential	5682	80	4520.3	4123	75	3453.1	1234.37	10.2696	Nonessential	6428	80	5113.8	4623	75	3871.9	1216.11	10.2481	Nonessential	Nonessential	7100	80	5648.4	4740	75	3969.8	1410.44	10.4619	Nonessential
CP053562	AKL02_04755	952529	953474	945	+	PAS domain-containing protein	K13924	Cytoplasmic (8.96)		16	14	12	4472	50	4732.3	4472	57.1	4980	1979	10.9506	Nonessential	5456	50	5773.5	5456	57.1	6075.7	2171.87	11.0847	Nonessential	5693	62.5	6024.3	5693	71.4	6339.6	1991.19	10.9594	Nonessential	Nonessential	6178	50	6537.6	6178	57.1	6879.7	2444.31	11.2552	Nonessential
CP053562	AKL02_04760	953652	954795	1143	+	glycosyltransferase		Cytoplasmic (8.96)		28	26	25	6350	57.1	5555.6	6307	53.8	5807.6	2307.88	11.1724	Nonessential	6721	64.3	5880.1	6643	61.5	6116.9	2186.6	11.0945	Nonessential	8171	64.3	7148.7	8037	61.5	7400.6	2324.43	11.1827	Nonessential	Nonessential	6497	57.1	5684.2	6442	53.8	5931.9	2107.56	11.0414	Nonessential
CP053562	AKL02_04765	955972	954859	1113	-	NTP transferase domain-containing protein	K00975	Cytoplasmic (8.96)		38	36	36	5063	36.8	4549	3240	33.3	3065.3	1218.12	10.2504	Nonessential	5735	36.8	5152.7	3655	33.3	3457.9	1236.09	10.2716	Nonessential	6616	47.4	5944.3	4202	44.4	3975.4	1248.62	10.2861	Nonessential	Nonessential	6732	36.8	6048.5	3315	33.3	3136.2	1114.27	10.1219	Nonessential
CP053562	AKL02_04770	958473	956193	2280	-	malto-oligosyltrehalose synthase	K06044	Cytoplasmic (9.97)		52	50	46	10820	57.7	4745.6	10815	56	4993.1	1984.21	10.9543	Nonessential	11710	57.7	5136	11697	56	5400.3	1930.44	10.9147	Nonessential	14164	57.7	6212.3	14132	56	6524.5	2049.26	11.0009	Nonessential	Nonessential	13243	53.8	5808.3	13226	52	6106.2	2169.49	11.0831	Nonessential
CP053562	AKL02_04775	960200	958472	1728	-	malto-oligosyltrehalose trehalohydrolase	K01236	Cytoplasmic (9.97)		42	38	37	5534	52.4	3202.5	4774	52.6	2907.4	1155.37	10.1741	Nonessential	6369	52.4	3685.8	5597	47.4	3408.6	1218.47	10.2509	Nonessential	6889	52.4	3986.7	6077	52.6	3701	1162.44	10.1829	Nonessential	Nonessential	6333	52.4	3664.9	5560	52.6	3386.1	1203.06	10.2325	Nonessential
CP053562	AKL02_04780	962272	960196	2076	-	glycogen debranching protein GlgX	K01214	Cytoplasmic (9.97)		60	60	57	8649	53.3	4166.2	8649	53.3	4385.9	1742.91	10.7673	Nonessential	9545	56.7	4597.8	9545	56.7	4840.3	1730.26	10.7568	Nonessential	10351	56.7	4986	10351	56.7	5249	1648.64	10.6871	Nonessential	Nonessential	8092	53.3	3897.9	8092	53.3	4103.4	1457.91	10.5097	Nonessential
CP053562	AKL02_04785	962498	964013	1515	+	catalase	K03781	Periplasmic (9.8)		46	46	39	9024	69.6	5956.4	9024	69.6	6271	2492.03	11.2831	Nonessential	9367	69.6	6182.8	9367	69.6	6509.4	2326.91	11.1842	Nonessential	10791	69.6	7122.8	10791	69.6	7499	2355.34	11.2017	Nonessential	Nonessential	8209	65.2	5418.5	8209	65.2	5704.7	2026.84	10.985	Nonessential
CP053562	AKL02_04790	964562	964094	468	-	nucleoside deaminase	K11991	Cytoplasmic (9.97)		4	2	2	1390	100	2970.1	909	100	2042.7	811.747	9.66489	Nonessential	1506	100	3217.9	916	100	2058.4	735.813	9.5232	Nonessential	1871	100	3997.9	1206	100	2710.1	851.208	9.73337	Nonessential	Nonessential	1000	100	2136.8	636	100	1429.2	507.785	8.98807	Nonessential
CP053562	AKL02_04795	965091	965628	537	+	YcbK family protein		Unknown (2.5)		22	22	19	4211	72.7	7841.7	4211	72.7	8256.9	3281.2	11.68	Nonessential	4477	72.7	8337.1	4477	72.7	8778.4	3138	11.6156	Nonessential	5104	81.8	9504.7	5104	81.8	10007.8	3143.32	11.6181	Nonessential	Nonessential	4624	72.7	8610.8	4624	72.7	9066.7	3221.33	11.6534	Nonessential
CP053562	AKL02_04800	965857	966331	474	+	(2Fe-2S)-binding protein	K07302	Cytoplasmic (9.26)		10	10	10	1894	60	3995.8	1894	60	4208.9	1672.57	10.7079	Nonessential	2104	60	4438.8	2104	60	4675.6	1671.38	10.7068	Nonessential	2291	60	4833.3	2291	60	5091.1	1599.05	10.643	Nonessential	Nonessential	1938	60	4088.6	1938	60	4306.7	1530.14	10.5794	Nonessential
CP053562	AKL02_04805	966327	968595	2268	+	xanthine dehydrogenase family protein molybdopterin-binding subunit	K07303	CytoplasmicMembrane (9.99)		42	42	38	8145	66.7	3591.3	8145	66.7	3779.6	1501.97	10.5526	Nonessential	9207	66.7	4059.5	9207	66.7	4272.4	1527.25	10.5767	Nonessential	10673	66.7	4705.9	10673	66.7	4952.7	1555.58	10.6032	Nonessential	Nonessential	9545	66.7	4208.6	9545	66.7	4429.2	1573.66	10.6199	Nonessential
CP053562	AKL02_04810	969057	968646	411	-	MarR family transcriptional regulator	K22489	Unknown (2)		2	2	2	373	100	907.5	373	100	956.4	380.063	8.5701	Growth Defect	507	100	1233.6	507	100	1300	464.709	8.86018	Nonessential	517	100	1257.9	517	100	1325.6	416.354	8.70167	Nonessential	Uncertain	400	100	973.2	400	100	1025.6	364.388	8.50933	Nonessential
CP053562	AKL02_04815	969187	971071	1884	+	3-hydroxybenzoate 4-monooxygenase	K03380	Cytoplasmic (8.96)		54	52	48	8216	55.6	4360.9	7095	53.8	3963.7	1575.13	10.6213	Nonessential	10018	55.6	5317.4	8572	53.8	4788.8	1711.85	10.7413	Nonessential	11676	59.3	6197.5	9687	57.7	5411.7	1699.75	10.7311	Nonessential	Nonessential	10580	59.3	5615.7	8580	57.7	4793.3	1703.03	10.7339	Nonessential
CP053562	AKL02_04820	971939	971078	861	-	NAD(P)-dependent oxidoreductase	K00020	Unknown (6.49)		16	16	13	4437	62.5	5153.3	4437	62.5	5424.2	2155.52	11.0738	Nonessential	5605	62.5	6509.9	5605	62.5	6852.1	2449.41	11.2582	Nonessential	6140	75	7131.2	6140	75	7506.1	2357.57	11.2031	Nonessential	Nonessential	5476	75	6360	5476	75	6694.4	2378.47	11.2158	Nonessential
CP053562	AKL02_04825	972315	973032	717	+	hypothetical protein		Periplasmic (9.84)		16	14	13	1747	75	2436.5	1046	71.4	1536	610.39	9.25359	Nonessential	2110	75	2942.8	1093	71.4	1605	573.737	9.16425	Nonessential	2244	75	3129.7	1140	71.4	1674	525.782	9.03832	Nonessential	Nonessential	2340	75	3263.6	1236	71.4	1815	644.857	9.33283	Nonessential
CP053562	AKL02_04830	973031	974627	1596	+	GMC family oxidoreductase	K19813	Periplasmic (9.51)		52	52	45	9505	57.7	5955.5	9505	57.7	6269.8	2491.55	11.2828	Nonessential	10337	57.7	6476.8	10337	57.7	6818.6	2437.44	11.2511	Nonessential	11654	57.7	7302	11654	57.7	7687.3	2414.48	11.2375	Nonessential	Nonessential	11523	57.7	7219.9	11523	57.7	7600.9	2700.55	11.399	Nonessential
CP053562	AKL02_04835	974628	976002	1374	+	cytochrome c		CytoplasmicMembrane (9.88)	CSSCH, CSSCH, CATCH	34	32	29	7729	70.6	5625.2	7477	68.8	5729.5	2276.84	11.1528	Nonessential	8649	76.5	6294.8	8340	75	6390.8	2284.51	11.1577	Nonessential	9007	70.6	6555.3	8766	68.8	6717.2	2109.79	11.0429	Nonessential	Nonessential	8741	76.5	6361.7	8486	75	6502.7	2310.36	11.1739	Nonessential
CP053562	AKL02_04840	977283	976011	1272	-	HAMP domain-containing protein	K07645	CytoplasmicMembrane (7.88)		22	20	17	5874	90.9	4617.9	4384	90	3629.1	1442.17	10.494	Nonessential	6377	90.9	5013.4	4453	90	3686.3	1317.74	10.3638	Nonessential	6644	90.9	5223.3	4911	90	4065.4	1276.89	10.3184	Nonessential	Nonessential	5961	90.9	4686.3	4237	90	3507.5	1246.19	10.2833	Nonessential
CP053562	AKL02_04845	978017	977321	696	-	response regulator transcription factor	K07666	Cytoplasmic (9.97)		14	14	10	1541	42.9	2214.1	1541	42.9	2331.3	926.434	9.85554	Nonessential	1710	57.1	2456.9	1710	57.1	2587	924.771	9.85295	Nonessential	2139	42.9	3073.3	2139	42.9	3236	1016.39	9.98923	Nonessential	Nonessential	1899	42.9	2728.4	1899	42.9	2872.9	1020.72	9.99537	Nonessential
CP053562	AKL02_04850	978138	980019	1881	+	protein-disulfide reductase DsbD	K04084	CytoplasmicMembrane (10)		30	28	25	4111	53.3	2185.5	3109	50	1739.8	691.378	9.43333	Nonessential	4725	53.3	2512	3793	50	2122.6	758.763	9.56751	Nonessential	4923	53.3	2617.2	3997	50	2236.7	702.519	9.45639	Nonessential	Nonessential	4218	53.3	2242.4	3323	50	1859.5	660.667	9.36778	Nonessential
CP053562	AKL02_04855	980015	980768	753	+	L,D-transpeptidase		Unknown (2.5)		26	26	20	2770	76.9	3678.6	2770	76.9	3874.1	1539.53	10.5883	Nonessential	2905	76.9	3857.9	2905	76.9	4062.9	1452.36	10.5042	Nonessential	3303	76.9	4386.5	3303	76.9	4619.6	1450.96	10.5028	Nonessential	Nonessential	2445	76.9	3247	2445	76.9	3419.6	1214.96	10.2467	Nonessential
CP053562	AKL02_04860	980764	981379	615	+	DsbA family protein		Unknown (2.5)		20	20	18	3601	80	5855.3	3601	80	6166.1	2450.34	11.2588	Nonessential	4326	80	7034.1	4326	80	7407.5	2647.95	11.3707	Nonessential	5045	80	8203.3	5045	80	8638.7	2713.31	11.4058	Nonessential	Nonessential	4238	80	6891.1	4238	80	7256.8	2578.29	11.3322	Nonessential
CP053562	AKL02_04865	982058	981482	576	-	hypothetical protein		Unknown (2.5)		12	12	12	3209	100	5571.2	3209	100	5866.5	2331.29	11.1869	Nonessential	3354	100	5822.9	3354	100	6131.6	2191.85	11.0979	Nonessential	3826	83.3	6642.4	3826	83.3	6994.5	2196.88	11.1012	Nonessential	Nonessential	3096	83.3	5375	3096	83.3	5660	2010.96	10.9737	Nonessential
CP053562	AKL02_04870	983264	982223	1041	-	glycosyltransferase family 4 protein		Cytoplasmic (9.97)		16	16	11	452	37.5	434.2	452	37.5	457	181.607	7.50468	Growth Defect	681	50	654.2	681	50	688.6	246.153	7.94341	Growth Defect	785	50	754.1	785	50	793.7	249.291	7.96169	Growth Defect	Growth Defect	794	50	762.7	794	50	802.8	285.229	8.15598	Growth Defect
CP053562	AKL02_04875	984463	983440	1023	-	LacI family DNA-binding transcriptional regulator	K06145	Cytoplasmic (9.97)		26	26	22	802	23.1	784	802	23.1	825.1	327.886	8.35705	Growth Defect	919	30.8	898.3	919	30.8	945.5	337.987	8.40082	Growth Defect	1103	23.1	1078.2	1103	23.1	1134.8	356.426	8.47746	Growth Defect	Growth Defect	675	23.1	659.8	675	23.1	694.4	246.715	7.9467	Growth Defect
CP053562	AKL02_04880	984613	985108	495	+	gluconokinase	K00851	Cytoplasmic (8.96)		12	12	11	4463	83.3	9016.2	4463	83.3	9495.7	3773.49	11.8817	Nonessential	4876	83.3	9850.5	4876	83.3	10374.5	3708.56	11.8566	Nonessential	5860	83.3	11838.4	5860	83.3	12468.1	3916.07	11.9352	Nonessential	Nonessential	5931	83.3	11981.8	5931	83.3	12619.1	4483.48	12.1304	Nonessential
CP053562	AKL02_04885	985132	986152	1020	+	TRAP transporter substrate-binding protein		Periplasmic (9.76)		26	22	22	4763	84.6	4669.6	3642	81.8	3758.5	1493.59	10.5446	Nonessential	5544	76.9	5435.3	4207	72.7	4341.6	1551.99	10.5999	Nonessential	6397	76.9	6271.6	4882	72.7	5038.2	1582.43	10.6279	Nonessential	Nonessential	6153	76.9	6032.4	4725	72.7	4876.2	1732.48	10.7586	Nonessential
CP053562	AKL02_04890	986224	986836	612	+	TRAP transporter small permease		CytoplasmicMembrane (10)		20	18	16	2463	60	4024.5	1901	55.6	3271.9	1300.22	10.3445	Nonessential	2842	60	4643.8	2237	55.6	3850.3	1376.36	10.4266	Nonessential	2892	60	4725.5	2309	55.6	3974.2	1248.25	10.2857	Nonessential	Nonessential	3056	50	4993.5	2684	44.4	4619.6	1641.31	10.6806	Nonessential
CP053562	AKL02_04895	986832	988158	1326	+	TRAP transporter large permease subunit		CytoplasmicMembrane (10)		22	22	21	4216	54.5	3179.5	4216	54.5	3346	1329.67	10.3768	Nonessential	4492	63.6	3387.6	4492	63.6	3565.1	1274.41	10.3156	Nonessential	5435	63.6	4098.8	5435	63.6	4313.5	1354.82	10.4039	Nonessential	Nonessential	4474	54.5	3374.1	4474	54.5	3550.8	1261.57	10.301	Nonessential
CP053562	AKL02_04900	989238	988233	1005	-	LLM class flavin-dependent oxidoreductase		Cytoplasmic (9.26)		26	26	25	3857	53.8	3837.8	3857	53.8	4038.7	1604.94	10.6483	Nonessential	4984	53.8	4959.2	4984	53.8	5218.8	1865.56	10.8654	Nonessential	5254	61.5	5227.9	5254	61.5	5501.6	1727.98	10.7549	Nonessential	Nonessential	5381	53.8	5354.2	5381	53.8	5634.6	2001.93	10.9672	Nonessential
CP053562	AKL02_04905	989387	990191	804	+	crotonase/enoyl-CoA hydratase family protein		Cytoplasmic (9.26)		8	6	5	296	25	368.2	296	33.3	387.4	153.949	7.26631	Essential	423	25	526.1	423	33.3	553.7	197.93	7.62885	Growth Defect	337	25	419.2	337	33.3	441.1	138.544	7.1142	Essential	Uncertain	256	25	318.4	256	33.3	335.1	119.059	6.89553	Essential
CP053562	AKL02_04910	990250	990760	510	+	winged helix DNA-binding protein		Cytoplasmic (8.96)		18	18	17	3216	55.6	6305.9	3216	55.6	6630.9	2635.05	11.3636	Nonessential	3581	55.6	7021.6	3581	55.6	7383.5	2639.37	11.366	Nonessential	4589	55.6	8998	4589	55.6	9461.9	2971.86	11.5372	Nonessential	Nonessential	3527	55.6	6915.7	3527	55.6	7272.2	2583.76	11.3353	Nonessential
[truncated: 3,106 more rows]
[truncated: 112 more columns]

[truncated: 7 more sheets: S11, S12, S13, S14, S15, S16, S17]
